# Supplementary material for: Local human movement patterns and land use impact exposure to zoonotic malaria in Malaysian Borneo
Source: eLife. 2019 Oct 22;8:e47602. doi: 10.7554/eLife.47602 (PMC6814363; doi:10.7554/eLife.47602)
Supplement: Source code 1. [file elife-47602-code1.zip]

Archive with 4 entries (4 files):
- Biased_random_bridges.R
- gps_test.csv
- Mosquito_biting_INLA.R
- Resource_utilisation_INLA.R
