# Supplementary material for: Local human movement patterns and land use impact exposure to zoonotic malaria in Malaysian Borneo
Source: eLife. 2019 Oct 22;8:e47602. doi: 10.7554/eLife.47602 (PMC6814363; doi:10.7554/eLife.47602)
Supplement: Source code 1. [file elife-47602-code1.zip › gps_test.csv]

	dt	site	X	Y
1	2014/05/07 14:53	test	1210.84499289503	1006.86900502804
2	2014/05/07 14:54	test	1210.45506562502	1008.24649906298
3	2014/05/07 14:55	test	1207.17719324201	1009.66125492705
4	2014/05/07 14:56	test	1193.82485600503	1010.39213722001
5	2014/05/07 14:57	test	1193.14541735098	1010.79355320404
6	2014/05/07 14:58	test	1197.60769054398	1007.48070498102
7	2014/05/07 14:59	test	1201.32067767199	1005.24576357205
8	2014/05/07 15:00	test	1201.15868342499	1005.79762920504
9	2014/05/07 15:01	test	1200.54336674098	1006.40225972398
10	2014/05/07 15:02	test	1200.11060402903	1006.67654079606
11	2014/05/07 15:03	test	1199.93488194799	1007.102273923
12	2014/05/07 15:04	test	1199.45513358299	1007.58730652207
13	2014/05/07 15:05	test	1199.16929925099	1007.88105507102
14	2014/05/07 15:06	test	1199.13975268998	1008.36510919407
15	2014/05/07 15:07	test	1199.16979788902	1008.79683639505
16	2014/05/07 15:08	test	1199.32673107798	1009.17053477
17	2014/05/07 15:09	test	1199.73183600901	1009.54121634003
18	2014/05/07 15:10	test	1200.07051201799	1009.74164086103
19	2014/05/07 15:11	test	1200.10933332	1009.77048400405
20	2014/05/07 15:12	test	1200.124522431	1009.75320175407
21	2014/05/07 15:13	test	1200.33287733101	1010.02448909509
22	2014/05/07 15:14	test	1200.27750907303	1010.51633802499
23	2014/05/07 15:15	test	1200.00057101401	1010.68997573899
24	2014/05/07 15:16	test	1199.908894511	1010.870413
25	2014/05/07 15:17	test	1199.78819874302	1011.09965218906
26	2014/05/07 15:18	test	1199.68897210102	1011.45973628608
27	2014/05/07 15:19	test	1199.98095017701	1011.83426396607
28	2014/05/07 15:20	test	1199.99475862802	1011.89875238203
29	2014/05/07 15:21	test	1200.14416510699	1012.08264190098
30	2014/05/07 15:22	test	1200.28097367502	1012.19684192701
31	2014/05/07 15:23	test	1200.07208596601	1012.17516678805
32	2014/05/07 15:24	test	1199.84210957499	1012.47567946906
33	2014/05/07 15:25	test	1199.65954288398	1012.56614667899
34	2014/05/07 15:26	test	1199.718642544	1012.54002902599
35	2014/05/07 15:27	test	1199.798049809	1012.30712548702
36	2014/05/07 15:28	test	1199.72219048603	1012.26196992106
37	2014/05/07 15:29	test	1199.341561715	1012.43901470699
38	2014/05/07 15:30	test	1199.35873972898	1012.68007809098
39	2014/05/07 15:31	test	1199.605396231	1012.78895628499
40	2014/05/07 15:32	test	1200.14803249098	1012.61323753407
41	2014/05/07 15:33	test	1200.16213829699	1012.36992637103
42	2014/05/07 15:34	test	1199.69107676903	1012.33030852198
43	2014/05/07 15:35	test	1199.26366941701	1012.42849198706
44	2014/05/07 15:36	test	1198.77658056101	1012.55062349909
45	2014/05/07 15:37	test	1198.433869133	1012.6147665371
46	2014/05/07 15:38	test	1198.77635141101	1012.68287293799
47	2014/05/07 15:39	test	1198.88076106599	1012.70631994808
48	2014/05/07 15:40	test	1198.77473198599	1012.92965772003
49	2014/05/07 15:41	test	1198.773079184	1013.06822646607
50	2014/05/07 15:42	test	1198.933000069	1013.38406883704
51	2014/05/07 15:43	test	1198.92706730403	1013.49323170702
52	2014/05/07 15:44	test	1198.935282177	1013.32905971608
53	2014/05/07 15:45	test	1198.75277612201	1013.44580284401
54	2014/05/07 15:46	test	1198.22149665799	1013.549956645
55	2014/05/07 15:47	test	1198.26672227099	1013.44836852106
56	2014/05/07 15:48	test	1198.70436181902	1013.1396391301
57	2014/05/07 15:49	test	1198.68157251598	1013.10852774698
58	2014/05/07 15:50	test	1198.33059449703	1013.44750218303
59	2014/05/07 15:51	test	1198.10796901502	1013.65577368601
60	2014/05/07 15:52	test	1198.12413077301	1013.72357601207
61	2014/05/07 15:53	test	1198.02824399498	1013.91604258609
62	2014/05/07 15:54	test	1197.96774967603	1013.87925441202
63	2014/05/07 15:55	test	1197.96410384	1013.85361644207
64	2014/05/07 15:56	test	1197.93823642901	1014.05320784298
65	2014/05/07 15:57	test	1198.07790800603	1014.20451877499
66	2014/05/07 15:58	test	1198.48347331601	1013.89837843901
67	2014/05/07 15:59	test	1198.85444741102	1013.94179545902
68	2014/05/07 16:00	test	1198.87304511602	1014.08617621008
69	2014/05/07 16:01	test	1198.78304624103	1014.33098345005
70	2014/05/07 16:02	test	1198.94915514503	1014.58524294302
71	2014/05/07 16:03	test	1198.76818741701	1014.52439006406
72	2014/05/07 16:04	test	1198.196617004	1014.28973998001
73	2014/05/07 16:05	test	1197.68183498998	1014.07046417508
74	2014/05/07 16:06	test	1197.390486483	1013.85615552601
75	2014/05/07 16:07	test	1197.11020235799	1013.45825233299
76	2014/05/07 16:08	test	1196.93243724701	1013.10643165908
77	2014/05/07 16:09	test	1196.87227624701	1012.97136701201
78	2014/05/07 16:10	test	1196.77274603501	1013.11304258707
79	2014/05/07 16:11	test	1196.67921702901	1013.37604426406
80	2014/05/07 16:12	test	1196.68586942402	1013.199378605
81	2014/05/07 16:13	test	1196.492505114	1012.98883661709
82	2014/05/07 16:14	test	1196.39240017399	1012.91476160404
83	2014/05/07 16:15	test	1196.45380783302	1012.80196888302
84	2014/05/07 16:16	test	1196.49599986803	1012.85104316706
85	2014/05/07 16:17	test	1196.58656302601	1012.86059776309
86	2014/05/07 16:18	test	1196.64842860302	1012.88919778308
87	2014/05/07 16:19	test	1196.51893534802	1012.81926510006
88	2014/05/07 16:20	test	1196.37896375498	1012.75168846198
89	2014/05/07 16:21	test	1196.364220466	1012.79377879598
90	2014/05/07 16:22	test	1196.53383814503	1012.93937509705
91	2014/05/07 16:23	test	1196.86103522999	1013.21555246506
92	2014/05/07 16:24	test	1197.26714806503	1013.49917026307
93	2014/05/07 16:25	test	1200.52214373503	1012.69050279306
94	2014/05/07 16:26	test	1203.64313725999	1013.43678448303
95	2014/05/07 16:27	test	1205.63984860701	1014.45316752
96	2014/05/07 16:28	test	1208.38337460899	1017.43768317101
97	2014/05/07 16:29	test	1207.30527776101	1016.41762887803
98	2014/05/07 16:30	test	1205.771689902	1015.93611778703
99	2014/05/07 16:31	test	1204.51423681201	1014.56885422103
100	2014/05/07 16:32	test	1203.15010160103	1013.65692394704
101	2014/05/07 16:33	test	1202.48903216602	1012.10855072003
102	2014/05/07 16:34	test	1202.26128631399	1010.01585553202
103	2014/05/07 16:35	test	1202.06170797901	1009.00578508398
104	2014/05/07 16:36	test	1202.15295187803	1009.20433829899
105	2014/05/07 16:37	test	1203.42530673603	1008.75671300909
106	2014/05/07 16:38	test	1205.56408771803	1010.54091716907
107	2014/05/07 16:39	test	1207.64517994702	1013.12361831299
108	2014/05/07 16:40	test	1208.80167888402	1017.93556829402
109	2014/05/07 16:41	test	1208.50749836699	1019.32245546207
110	2014/05/07 16:42	test	1207.04299641802	1017.62972065399
111	2014/05/07 16:43	test	1204.99040617299	1014.8658663641
112	2014/05/07 16:44	test	1203.452457154	1011.83590826404
113	2014/05/07 16:45	test	1203.19625517598	1010.25408661005
114	2014/05/07 16:46	test	1203.240990085	1010.269093132
115	2014/05/07 16:47	test	1203.33134178002	1010.221381629
116	2014/05/07 16:48	test	1203.45890677499	1010.39996075607
117	2014/05/07 16:49	test	1203.58041405602	1010.63470447005
118	2014/05/07 16:50	test	1203.569553476	1010.879098212
119	2014/05/07 16:51	test	1203.58211534203	1011.06883324101
120	2014/05/07 16:52	test	1203.617929295	1011.33443446108
121	2014/05/07 16:53	test	1203.74589275802	1011.47132159409
122	2014/05/07 16:54	test	1203.89602476201	1011.4309563631
123	2014/05/07 16:55	test	1204.02437821199	1011.419580188
124	2014/05/07 16:56	test	1204.26920277701	1011.56212750706
125	2014/05/07 16:57	test	1204.43640942598	1011.64466372004
126	2014/05/07 16:58	test	1204.74386739003	1011.65333743708
127	2014/05/07 16:59	test	1205.09102684003	1011.62639897608
128	2014/05/07 17:00	test	1205.23189359199	1011.88576098601
129	2014/05/07 17:01	test	1205.32960699702	1012.16099650203
130	2014/05/07 17:02	test	1205.43509862403	1012.38863807905
131	2014/05/07 17:03	test	1205.65330656903	1012.404282648
132	2014/05/07 17:04	test	1205.87348305201	1012.24944802606
133	2014/05/07 17:05	test	1206.00449572701	1012.29954919405
134	2014/05/07 17:06	test	1206.01558568102	1012.48673810507
135	2014/05/07 17:07	test	1205.90464582702	1012.55786156503
136	2014/05/07 17:08	test	1205.91995898099	1012.65711502603
137	2014/05/07 17:09	test	1205.98930068902	1012.66187580209
138	2014/05/07 17:10	test	1206.02916638099	1012.69404130499
139	2014/05/07 17:11	test	1205.93182953203	1012.99966868106
140	2014/05/07 17:12	test	1205.94930837303	1013.30279788701
141	2014/05/07 17:13	test	1206.115395197	1013.32978637808
142	2014/05/07 17:14	test	1206.260479566	1013.10026221105
143	2014/05/07 17:15	test	1206.17643918499	1012.76351120998
144	2014/05/07 17:16	test	1206.00992791203	1012.50556719408
145	2014/05/07 17:17	test	1205.73273315898	1012.31567518902
146	2014/05/07 17:18	test	1205.57183096302	1012.44811318
147	2014/05/07 17:19	test	1205.39397046401	1012.61235574109
148	2014/05/07 17:20	test	1205.41735863301	1012.60610007204
149	2014/05/07 17:21	test	1205.57183485798	1012.46510618599
150	2014/05/07 17:22	test	1205.31663638999	1012.52740328701
151	2014/05/07 17:23	test	1205.33754214598	1012.63955285307
152	2014/05/07 17:24	test	1205.411836816	1012.70038272406
153	2014/05/07 17:25	test	1205.41203342902	1012.69158318907
154	2014/05/07 17:26	test	1205.17244750599	1012.74744087202
155	2014/05/07 17:27	test	1204.92328183498	1012.75031391601
156	2014/05/07 17:28	test	1204.790987694	1012.70225469407
157	2014/05/07 17:29	test	1204.61883382703	1012.45001643803
158	2014/05/07 17:30	test	1204.50882898201	1012.48411816603
159	2014/05/07 17:31	test	1204.54915122502	1012.59659933602
160	2014/05/07 17:32	test	1204.63890074601	1012.53412453306
161	2014/05/07 17:33	test	1204.71713860799	1012.47238689905
162	2014/05/07 17:34	test	1204.48935807799	1012.52471145103
163	2014/05/07 17:35	test	1204.29200387502	1012.42001215101
164	2014/05/07 17:36	test	1203.81907584	1012.38324667804
165	2014/05/07 17:37	test	1203.41934266302	1012.45423026104
166	2014/05/07 17:38	test	1203.290945363	1012.40783723805
167	2014/05/07 17:39	test	1203.24412430002	1012.49077326106
168	2014/05/07 17:40	test	1203.260026765	1012.477302821
169	2014/05/07 17:41	test	1203.21533912903	1012.50308477809
170	2014/05/07 17:42	test	1203.33097396203	1012.46018820303
171	2014/05/07 17:43	test	1202.99809632299	1012.38871001406
172	2014/05/07 17:44	test	1202.61222822202	1012.40736381605
173	2014/05/07 17:45	test	1202.32426989998	1012.47641601902
174	2014/05/07 17:46	test	1201.89202894998	1012.50719742698
175	2014/05/07 17:47	test	1201.42385173001	1012.43617672403
176	2014/05/07 17:48	test	1201.40274743701	1012.14743282204
177	2014/05/07 17:49	test	1201.58435897803	1011.81338781107
178	2014/05/07 17:50	test	1201.54802863998	1011.558772302
179	2014/05/07 17:51	test	1201.43908617203	1011.62030263303
180	2014/05/07 17:52	test	1201.261559996	1011.67643919704
181	2014/05/07 17:53	test	1201.15573604801	1011.66391126206
182	2014/05/07 17:54	test	1200.84778170398	1011.64889655809
183	2014/05/07 17:55	test	1200.714082558	1011.68340263399
184	2014/05/07 17:56	test	1201.06508524	1011.72458640102
185	2014/05/07 17:57	test	1201.24379524903	1011.68269174499
186	2014/05/07 17:58	test	1201.192600935	1011.586802857
187	2014/05/07 17:59	test	1201.08800167002	1011.67301922198
188	2014/05/07 18:00	test	1201.12646399403	1011.59723477298
189	2014/05/07 18:01	test	1201.379559069	1011.397222094
190	2014/05/07 18:02	test	1201.66674629902	1011.30675331608
191	2014/05/07 18:03	test	1201.761484024	1011.29001028999
192	2014/05/07 18:04	test	1201.49241715198	1011.27771818498
193	2014/05/07 18:05	test	1201.22930601699	1011.35120444105
194	2014/05/07 18:06	test	1201.23002248799	1011.48633772403
195	2014/05/07 18:07	test	1201.25154743501	1011.66970077401
196	2014/05/07 18:08	test	1201.08219781402	1011.90309283498
197	2014/05/07 18:09	test	1201.051676701	1012.03404810606
198	2014/05/07 18:10	test	1200.80474265001	1012.11919716909
199	2014/05/07 18:11	test	1200.65831396298	1012.14322071709
200	2014/05/07 18:12	test	1200.78974124801	1012.23483670806
201	2014/05/07 18:13	test	1200.66759039403	1012.28501423402
202	2014/05/07 18:14	test	1200.56113698403	1012.25886685902
203	2014/05/07 18:15	test	1200.34881125198	1012.13215959503
204	2014/05/07 18:16	test	1200.31790025102	1011.99510621605
205	2014/05/07 18:17	test	1200.24556486198	1012.01317590405
206	2014/05/07 18:18	test	1200.19667798898	1011.95035176608
207	2014/05/07 18:19	test	1200.166287584	1011.96975988999
208	2014/05/07 18:20	test	1200.12975805899	1012.04937245708
209	2014/05/07 18:21	test	1200.05358683801	1012.27550409501
210	2014/05/07 18:22	test	1200.00376515201	1012.59235733002
211	2014/05/07 18:23	test	1200.129287516	1012.74799403502
212	2014/05/07 18:24	test	1200.27073971601	1012.89909917407
213	2014/05/07 18:25	test	1200.44854267203	1012.90910507005
214	2014/05/07 18:26	test	1200.52401411301	1012.97193174204
215	2014/05/07 18:27	test	1200.594740648	1012.95949089306
216	2014/05/07 18:28	test	1200.52534980403	1012.89127005206
217	2014/05/07 18:29	test	1200.60968772601	1012.75304070103
218	2014/05/07 18:30	test	1200.757107293	1012.55063741701
219	2014/05/07 18:31	test	1200.59652927303	1012.34549097798
220	2014/05/07 18:32	test	1200.38715636003	1012.21212650801
221	2014/05/07 18:33	test	1200.22645364399	1011.979360144
222	2014/05/07 18:34	test	1200.076846171	1011.77347156999
223	2014/05/07 18:35	test	1199.96813850099	1011.64316438802
224	2014/05/07 18:36	test	1199.89006129903	1011.60244342999
225	2014/05/07 18:37	test	1199.80839591799	1011.49851415504
226	2014/05/07 18:38	test	1199.69627853	1011.65769365802
227	2014/05/07 18:39	test	1199.59194114403	1011.71342843701
228	2014/05/07 18:40	test	1199.51300091099	1011.70420876506
229	2014/05/07 18:41	test	1199.55896890903	1011.78787268908
230	2014/05/07 18:42	test	1199.86587828398	1011.89894372004
231	2014/05/07 18:43	test	1200.00642314	1011.99203988898
232	2014/05/07 18:44	test	1199.94698787201	1012.06305007404
233	2014/05/07 18:45	test	1200.00584317703	1012.12245129806
234	2014/05/07 18:46	test	1200.17736961803	1012.13088449498
235	2014/05/07 18:47	test	1200.17454503401	1012.333219397
236	2014/05/07 18:48	test	1200.12658163899	1012.41675071802
237	2014/05/07 18:49	test	1200.05109860899	1012.64216713898
238	2014/05/07 18:50	test	1199.97492236301	1012.84333695006
239	2014/05/07 18:51	test	1199.92246086098	1012.88181782805
240	2014/05/07 18:52	test	1199.797640351	1012.92479145504
241	2014/05/07 18:53	test	1199.73689714598	1012.86979224405
242	2014/05/07 18:54	test	1199.72935052199	1012.85006327799
243	2014/05/07 18:55	test	1199.83624878299	1012.64958258206
244	2014/05/07 18:56	test	1199.94126997702	1012.26933685807
245	2014/05/07 18:57	test	1199.93605145003	1012.18423071899
246	2014/05/07 18:58	test	1199.84697917401	1012.30161312502
247	2014/05/07 18:59	test	1199.748080711	1012.32330165803
248	2014/05/07 19:00	test	1199.60087475902	1012.29935628106
249	2014/05/07 19:01	test	1199.56390977098	1012.24868392106
250	2014/05/07 19:02	test	1199.584335158	1012.13737619109
251	2014/05/07 19:03	test	1199.043780318	1012.06269877101
252	2014/05/07 19:04	test	1198.739181354	1012.02766326501
253	2014/05/07 19:05	test	1198.730984247	1012.15913591906
254	2014/05/07 19:06	test	1198.72814431199	1012.38888554298
255	2014/05/07 19:07	test	1198.718866396	1012.42713234609
256	2014/05/07 19:08	test	1198.741568283	1012.56710355205
257	2014/05/07 19:09	test	1198.70667190803	1012.66124326002
258	2014/05/07 19:10	test	1198.726285565	1012.78835139005
259	2014/05/07 19:11	test	1198.71778476	1012.86964856705
260	2014/05/07 19:12	test	1198.73654836899	1012.79371077009
261	2014/05/07 19:13	test	1198.74391956703	1012.74565191509
262	2014/05/07 19:14	test	1198.71486788901	1012.67800827406
263	2014/05/07 19:15	test	1198.71623792202	1012.73874537309
264	2014/05/07 19:16	test	1198.73367371602	1012.79552757402
265	2014/05/07 19:17	test	1198.72334657103	1012.7789271361
266	2014/05/07 19:18	test	1198.71640928602	1012.78596738109
267	2014/05/07 19:19	test	1198.73358936998	1012.79859847506
268	2014/05/07 19:20	test	1198.711823655	1012.65151142306
269	2014/05/07 19:21	test	1198.72968590702	1012.47733797098
270	2014/05/07 19:22	test	1198.72562589403	1012.56326297706
271	2014/05/07 19:23	test	1198.74507538002	1012.51347362308
272	2014/05/07 19:24	test	1198.71255827899	1012.5480913861
273	2014/05/07 19:25	test	1198.73133736302	1012.714749782
274	2014/05/07 19:26	test	1198.70746252802	1012.70562932303
275	2014/05/07 19:27	test	1198.71441085503	1012.71727973199
276	2014/05/07 19:28	test	1198.72559938201	1012.94183209701
277	2014/05/07 19:29	test	1198.72665066703	1013.07411940105
278	2014/05/07 19:30	test	1198.72246585402	1013.12259687099
279	2014/05/07 19:31	test	1198.72933438199	1013.13064953301
280	2014/05/07 19:32	test	1198.70687536901	1013.38250375702
281	2014/05/07 19:33	test	1198.73905632802	1013.73891344399
282	2014/05/07 19:34	test	1198.71592731401	1014.07089327101
283	2014/05/07 19:35	test	1198.71337441698	1014.06906831008
284	2014/05/07 19:36	test	1198.72349682503	1013.85034467105
285	2014/05/07 19:37	test	1198.71614275099	1013.87386536109
286	2014/05/07 19:38	test	1198.74230695202	1013.79196158005
287	2014/05/07 19:39	test	1198.71601352701	1013.377587136
288	2014/05/07 19:40	test	1198.738718173	1013.28935888002
289	2014/05/07 19:41	test	1198.72847597901	1013.39898206003
290	2014/05/07 19:42	test	1198.71197295899	1013.40596220002
291	2014/05/07 19:43	test	1198.71388253703	1013.42399197107
292	2014/05/07 19:44	test	1198.71774075401	1013.41474664607
293	2014/05/07 19:45	test	1198.73450790002	1013.61388535507
294	2014/05/07 19:46	test	1198.744540082	1013.79540367203
295	2014/05/07 19:47	test	1198.71772949502	1014.07795423502
296	2014/05/07 19:48	test	1198.72060652199	1014.27220057801
297	2014/05/07 19:49	test	1198.73581044603	1014.602950286
298	2014/05/07 19:50	test	1198.730031354	1014.90333947202
299	2014/05/07 19:51	test	1198.74617627001	1014.91536267207
300	2014/05/07 19:52	test	1198.723262441	1015.00007774506
301	2014/05/07 19:53	test	1198.744295009	1015.44372021407
302	2014/05/07 19:54	test	1198.72648683499	1015.69198112306
303	2014/05/07 19:55	test	1198.742670907	1015.77413637505
304	2014/05/07 19:56	test	1198.73324620002	1015.90319968003
305	2014/05/07 19:57	test	1198.73234145402	1016.04066738102
306	2014/05/07 19:58	test	1198.72414079803	1016.18266308005
307	2014/05/07 19:59	test	1198.71480703203	1016.20419856498
308	2014/05/07 20:00	test	1198.74186502903	1016.27154728002
309	2014/05/07 20:01	test	1198.72142917401	1016.19252200308
310	2014/05/07 20:02	test	1198.72311401303	1016.10527841409
311	2014/05/07 20:03	test	1198.73844622	1016.06148633105
312	2014/05/07 20:04	test	1198.73917221703	1015.99246618699
313	2014/05/07 20:05	test	1198.71376423398	1015.81518531207
314	2014/05/07 20:06	test	1198.73344840598	1015.69543506601
315	2014/05/07 20:07	test	1198.73963535903	1015.739317536
316	2014/05/07 20:08	test	1198.72082067298	1015.749163687
317	2014/05/07 20:09	test	1198.73341610702	1015.81898504798
318	2014/05/07 20:10	test	1198.72265834303	1015.91450264002
319	2014/05/07 20:11	test	1198.72654290398	1016.04824877903
320	2014/05/07 20:12	test	1198.71562474599	1016.22726851504
321	2014/05/07 20:13	test	1198.737305902	1016.42466166709
322	2014/05/07 20:14	test	1198.72717425501	1016.64078160806
323	2014/05/07 20:15	test	1198.70835099602	1016.79803895706
324	2014/05/07 20:16	test	1198.71292720601	1016.93578852201
325	2014/05/07 20:17	test	1198.72060718003	1016.88639284403
326	2014/05/07 20:18	test	1198.70791773399	1016.58232334105
327	2014/05/07 20:19	test	1198.70934887603	1016.40436026803
328	2014/05/07 20:20	test	1198.71973080601	1016.223923743
329	2014/05/07 20:21	test	1198.72177404602	1016.19489990501
330	2014/05/07 20:22	test	1198.709825803	1016.22603238001
331	2014/05/07 20:23	test	1198.73275172501	1016.17504784407
332	2014/05/07 20:24	test	1198.73038540903	1016.18486595701
333	2014/05/07 20:25	test	1198.713608736	1016.33128680708
334	2014/05/07 20:26	test	1198.73357747903	1016.39349488099
335	2014/05/07 20:27	test	1198.717440037	1016.28972987202
336	2014/05/07 20:28	test	1198.72813392902	1016.36172113207
337	2014/05/07 20:29	test	1198.72183456802	1016.63125236903
338	2014/05/07 20:30	test	1198.744242254	1016.80495515
339	2014/05/07 20:31	test	1198.73542731599	1017.29814467207
340	2014/05/07 20:32	test	1198.737080366	1017.43911851407
341	2014/05/07 20:33	test	1198.73542384402	1017.24673255999
342	2014/05/07 20:34	test	1198.73117412603	1016.99017789005
343	2014/05/07 20:35	test	1198.729355669	1016.88990688301
344	2014/05/07 20:36	test	1198.73585320602	1016.83204592601
345	2014/05/07 20:37	test	1198.71008176403	1016.71057056007
346	2014/05/07 20:38	test	1198.73183356202	1016.69970760809
347	2014/05/07 20:39	test	1198.717444207	1016.57324757706
348	2014/05/07 20:40	test	1198.74318642798	1016.60577220505
349	2014/05/07 20:41	test	1198.73323287803	1016.66156088898
350	2014/05/07 20:42	test	1198.70772274799	1016.94717321801
351	2014/05/07 20:43	test	1198.71933576203	1017.20006267598
352	2014/05/07 20:44	test	1198.731352948	1017.09201770008
353	2014/05/07 20:45	test	1198.71861433203	1017.15927044605
354	2014/05/07 20:46	test	1198.73554489599	1017.15160640003
355	2014/05/07 20:47	test	1198.71226180403	1017.13213778101
356	2014/05/07 20:48	test	1198.73883330403	1016.85039507505
357	2014/05/07 20:49	test	1198.74472657003	1016.66169838107
358	2014/05/07 20:50	test	1198.73365412699	1016.41948757402
359	2014/05/07 20:51	test	1198.71680520003	1016.38984502607
360	2014/05/07 20:52	test	1198.71880708699	1016.53103048005
361	2014/05/07 20:53	test	1198.71523998398	1016.74958836404
362	2014/05/07 20:54	test	1198.73569867702	1016.88738763903
363	2014/05/07 20:55	test	1198.74572313402	1017.01852106303
364	2014/05/07 20:56	test	1198.719098742	1016.87296066398
365	2014/05/07 20:57	test	1198.70953929302	1016.60790138307
366	2014/05/07 20:58	test	1198.729641777	1016.41932782205
367	2014/05/07 20:59	test	1198.71611520799	1016.36844466301
368	2014/05/07 21:00	test	1198.73439624702	1016.39036535006
369	2014/05/07 21:01	test	1198.70773644798	1016.54686295707
370	2014/05/07 21:02	test	1198.70770927501	1016.75317009399
371	2014/05/07 21:03	test	1198.74259150599	1016.86031927005
372	2014/05/07 21:04	test	1198.71162729902	1016.90560153802
373	2014/05/07 21:05	test	1198.70996069303	1016.90618383698
374	2014/05/07 21:06	test	1198.73930665199	1017.02917741006
375	2014/05/07 21:07	test	1198.732316009	1017.26410639507
376	2014/05/07 21:08	test	1198.71895643201	1017.19417499506
377	2014/05/07 21:09	test	1198.72698844603	1017.12586739205
378	2014/05/07 21:10	test	1198.71551670699	1016.89985737507
379	2014/05/07 21:11	test	1198.7104561	1016.74468835001
380	2014/05/07 21:12	test	1198.72258597403	1016.52316057507
381	2014/05/07 21:13	test	1198.72894624399	1016.31375322409
382	2014/05/07 21:14	test	1198.74628117599	1016.22274068906
383	2014/05/07 21:15	test	1198.73560517898	1016.21180959907
384	2014/05/07 21:16	test	1198.74208081601	1016.3299987471
385	2014/05/07 21:17	test	1198.70865212398	1016.27070667001
386	2014/05/07 21:18	test	1198.71839794202	1016.19849514705
387	2014/05/07 21:19	test	1198.73474265198	1016.25039158307
388	2014/05/07 21:20	test	1198.735898635	1016.36491769203
389	2014/05/07 21:21	test	1198.73641210602	1016.38552882499
390	2014/05/07 21:22	test	1198.74609740602	1016.29261341202
391	2014/05/07 21:23	test	1198.72358691099	1016.25138448202
392	2014/05/07 21:24	test	1198.73244584701	1016.17364565306
393	2014/05/07 21:25	test	1198.74628163298	1015.76412043406
394	2014/05/07 21:26	test	1198.71610642801	1015.55704477604
395	2014/05/07 21:27	test	1198.71880295803	1015.48064420908
396	2014/05/07 21:28	test	1198.72616792901	1015.28255383007
397	2014/05/07 21:29	test	1198.71510745899	1015.097924334
398	2014/05/07 21:30	test	1198.74350856198	1015.05575999303
399	2014/05/07 21:31	test	1198.73024086299	1014.93066092907
400	2014/05/07 21:32	test	1198.70803397801	1014.72276004707
401	2014/05/07 21:33	test	1198.72666895302	1014.65739313001
402	2014/05/07 21:34	test	1198.73669739498	1014.41104157199
403	2014/05/07 21:35	test	1198.74575705599	1014.50443443609
404	2014/05/07 21:36	test	1198.74054986198	1014.780608039
405	2014/05/07 21:37	test	1198.72043329303	1014.73226336902
406	2014/05/07 21:38	test	1198.74033805198	1014.71457137307
407	2014/05/07 21:39	test	1198.740787733	1014.58859767509
408	2014/05/07 21:40	test	1198.72153107601	1014.43081015605
409	2014/05/07 21:41	test	1198.72401314403	1014.37212640198
410	2014/05/07 21:42	test	1198.71101049799	1014.313770095
411	2014/05/07 21:43	test	1198.73882978101	1014.35707777203
412	2014/05/07 21:44	test	1198.72810587403	1014.48060165206
413	2014/05/07 21:45	test	1198.72126949701	1014.47850131302
414	2014/05/07 21:46	test	1198.71408837603	1014.34280157706
415	2014/05/07 21:47	test	1198.74045777402	1014.35818880203
416	2014/05/07 21:48	test	1198.73519864999	1014.63880798407
417	2014/05/07 21:49	test	1198.73837200098	1014.72184898006
418	2014/05/07 21:50	test	1198.70782606601	1014.92604811001
419	2014/05/07 21:51	test	1198.74402008503	1014.74512233306
420	2014/05/07 21:52	test	1198.71280413598	1014.426266075
421	2014/05/07 21:53	test	1198.720088562	1014.01316169102
422	2014/05/07 21:54	test	1198.70572623098	1013.57241226407
423	2014/05/07 21:55	test	1198.725349908	1013.36102735205
424	2014/05/07 21:56	test	1198.73427362501	1013.15720708203
425	2014/05/07 21:57	test	1198.70775634103	1012.77525202907
426	2014/05/07 21:58	test	1198.73677165498	1012.56795994902
427	2014/05/07 21:59	test	1198.742810297	1012.58628318401
428	2014/05/07 22:00	test	1198.74300156999	1012.378480552
429	2014/05/07 22:01	test	1198.74203818099	1012.22381839808
430	2014/05/07 22:02	test	1198.71191627899	1012.28729891602
431	2014/05/07 22:03	test	1198.71479109698	1012.13142454205
432	2014/05/07 22:04	test	1198.71511764301	1012.07032591908
433	2014/05/07 22:05	test	1198.72659303801	1011.76848456298
434	2014/05/07 22:06	test	1198.72155921703	1011.17733219708
435	2014/05/07 22:07	test	1198.72748319601	1011.16792154999
436	2014/05/07 22:08	test	1198.72885956598	1011.21297683602
437	2014/05/07 22:09	test	1198.72475231998	1011.36148673005
438	2014/05/07 22:10	test	1198.74226500199	1011.70853425399
439	2014/05/07 22:11	test	1198.73379099899	1012.07307811803
440	2014/05/07 22:12	test	1198.73937589402	1012.11704269098
441	2014/05/07 22:13	test	1198.70995431102	1012.14505679102
442	2014/05/07 22:14	test	1198.74486414902	1012.141511383
443	2014/05/07 22:15	test	1198.73659407499	1012.23064849107
444	2014/05/07 22:16	test	1198.72586748702	1012.50349078199
445	2014/05/07 22:17	test	1198.74332165701	1012.82428600907
446	2014/05/07 22:18	test	1198.73474811	1013.13135061902
447	2014/05/07 22:19	test	1198.71265387	1013.45407113305
448	2014/05/07 22:20	test	1198.72217093001	1013.78364972409
449	2014/05/07 22:21	test	1198.711681724	1014.03170947102
450	2014/05/07 22:22	test	1198.71079642203	1014.20249301707
451	2014/05/07 22:23	test	1198.72746211302	1014.29224258498
452	2014/05/07 22:24	test	1198.73367682402	1014.39211780601
453	2014/05/07 22:25	test	1198.730105925	1014.54790893104
454	2014/05/07 22:26	test	1198.71300108603	1014.52856247802
455	2014/05/07 22:27	test	1198.70738330501	1014.64937251701
456	2014/05/07 22:28	test	1198.72575286502	1014.86485912302
457	2014/05/07 22:29	test	1198.71288671298	1015.29446217301
458	2014/05/07 22:30	test	1198.72160240903	1015.48732699803
459	2014/05/07 22:31	test	1198.70948479901	1015.794251282
460	2014/05/07 22:32	test	1198.70991549402	1015.91753827909
461	2014/05/07 22:33	test	1198.73464069999	1016.11456034402
462	2014/05/07 22:34	test	1198.71903373703	1016.39902264206
463	2014/05/07 22:35	test	1198.74318730598	1016.61376685509
464	2014/05/07 22:36	test	1198.74090430501	1016.96498494502
465	2014/05/07 22:37	test	1198.71086330299	1017.06606728409
466	2014/05/07 22:38	test	1198.73928689002	1017.161005756
467	2014/05/07 22:39	test	1198.73421567201	1017.35752667102
468	2014/05/07 22:40	test	1198.71136146202	1017.41564212309
469	2014/05/07 22:41	test	1198.73467339098	1017.54781634605
470	2014/05/07 22:42	test	1198.737231326	1017.49264740502
471	2014/05/07 22:43	test	1198.72041245102	1017.47272236506
472	2014/05/07 22:44	test	1198.73350998701	1017.42981515999
473	2014/05/07 22:45	test	1198.72801215702	1017.50293258007
474	2014/05/07 22:46	test	1198.71138735703	1017.41894338909
475	2014/05/07 22:47	test	1198.71152116702	1017.39316631609
476	2014/05/07 22:48	test	1198.74358033203	1017.57880985609
477	2014/05/07 22:49	test	1198.74670901702	1017.61367298407
478	2014/05/07 22:50	test	1198.73023737402	1017.458275176
479	2014/05/07 22:51	test	1198.71598807402	1017.46452728508
480	2014/05/07 22:52	test	1198.71966206998	1017.41011074709
481	2014/05/07 22:53	test	1198.73906285799	1017.40382067906
482	2014/05/07 22:54	test	1198.710319406	1017.31666932709
483	2014/05/07 22:55	test	1198.707281243	1016.89779361803
484	2014/05/07 22:56	test	1198.73200134601	1016.69111744605
485	2014/05/07 22:57	test	1198.70930205198	1016.55628573103
486	2014/05/07 22:58	test	1198.73259511002	1016.51849115
487	2014/05/07 22:59	test	1198.73648815701	1016.48681452207
488	2014/05/07 23:00	test	1198.74393299798	1016.39170196
489	2014/05/07 23:01	test	1198.72205896402	1016.37034233403
490	2014/05/07 23:02	test	1198.74347381998	1016.37712160102
491	2014/05/07 23:03	test	1198.719574916	1016.30375670304
492	2014/05/07 23:04	test	1198.73907198902	1016.57491105108
493	2014/05/07 23:05	test	1198.71639381803	1016.76838956901
494	2014/05/07 23:06	test	1198.72315771598	1016.67424514506
495	2014/05/07 23:07	test	1198.73081294802	1016.60755674099
496	2014/05/07 23:08	test	1198.70760496199	1016.54447284702
497	2014/05/07 23:09	test	1198.731121152	1016.41811222606
498	2014/05/07 23:10	test	1198.74088407203	1016.23785494803
499	2014/05/07 23:11	test	1198.71583812201	1015.85898722906
500	2014/05/07 23:12	test	1198.74531840003	1015.515917946
501	2014/05/07 23:13	test	1198.71933404001	1015.61144287209
502	2014/05/07 23:14	test	1198.74271055002	1015.85254372004
503	2014/05/07 23:15	test	1198.73434390902	1016.07959006401
504	2014/05/07 23:16	test	1198.70681414002	1016.06109202001
505	2014/05/07 23:17	test	1198.709543554	1016.19412142399
506	2014/05/07 23:18	test	1198.72116367298	1016.476466764
507	2014/05/07 23:19	test	1198.73241197498	1016.72884214704
508	2014/05/07 23:20	test	1198.72735341702	1016.60974081804
509	2014/05/07 23:21	test	1198.72474706301	1015.7142011351
510	2014/05/07 23:22	test	1198.71951615001	1014.93092216505
511	2014/05/07 23:23	test	1198.73950066901	1015.76501339104
512	2014/05/07 23:24	test	1198.74326241703	1015.72475275805
513	2014/05/07 23:25	test	1198.741078766	1015.68588516105
514	2014/05/07 23:26	test	1198.71284139599	1015.94861168007
515	2014/05/07 23:27	test	1198.712542605	1016.48081174004
516	2014/05/07 23:28	test	1198.740016561	1017.12883048307
517	2014/05/07 23:29	test	1198.720246599	1016.90634821705
518	2014/05/07 23:30	test	1198.72811111703	1015.054235616
519	2014/05/07 23:31	test	1198.73666833498	1013.45679936802
520	2014/05/07 23:32	test	1191.37416466302	1014.05060409999
521	2014/05/07 23:33	test	1198.73881084198	1014.41198219499
522	2014/05/07 23:34	test	1198.73302950198	1014.95635042898
523	2014/05/07 23:35	test	1187.66617843701	1013.90514472499
524	2014/05/07 23:36	test	1187.66717277799	1013.72665587801
525	2014/05/07 23:37	test	1187.69216562901	1013.76004781504
526	2014/05/07 23:38	test	1187.65873812098	1013.79670124501
527	2014/05/07 23:39	test	1187.67808715499	1013.75284997909
528	2014/05/07 23:40	test	1187.66909061698	1013.69749711803
529	2014/05/07 23:41	test	1187.66932311002	1013.74007777101
530	2014/05/07 23:42	test	1187.66900383	1013.9616298941
531	2014/05/07 23:43	test	1187.680829869	1013.66679953109
532	2014/05/07 23:44	test	1187.67452250002	1013.80732459901
533	2014/05/07 23:45	test	1198.72905825102	1013.90367378201
534	2014/05/07 23:46	test	1198.72388538899	1014.09090239508
535	2014/05/07 23:47	test	1198.726426696	1014.14022932306
536	2014/05/07 23:48	test	1198.71787000698	1014.35728543904
537	2014/05/07 23:49	test	1198.72497035103	1014.38330857106
538	2014/05/07 23:50	test	1198.72632671002	1014.33279682102
539	2014/05/07 23:51	test	1198.72840167501	1013.74356394005
540	2014/05/07 23:52	test	1198.73808452202	1012.48798268999
541	2014/05/07 23:53	test	1198.70973004401	1012.68348163809
542	2014/05/07 23:54	test	1198.72329586401	1012.73637838906
543	2014/05/07 23:55	test	1198.734124968	1012.71103757306
544	2014/05/07 23:56	test	1198.72947073402	1012.91484767408
545	2014/05/07 23:57	test	1198.71691473498	1013.36669572198
546	2014/05/07 23:58	test	1198.71853902802	1013.80123819609
547	2014/05/07 23:59	test	1198.70658323698	1014.08270252298
548	2014/05/08 00:00	test	1198.72154580103	1014.38180661108
549	2014/05/08 00:01	test	1198.71945243602	1014.45640430402
550	2014/05/08 00:02	test	1198.720020785	1014.59644967108
551	2014/05/08 00:03	test	1198.71142505499	1014.90372776799
552	2014/05/08 00:04	test	1198.71019045101	1015.01927613805
553	2014/05/08 00:05	test	1198.73946708901	1015.19502825802
554	2014/05/08 00:06	test	1198.71058862598	1015.44171553908
555	2014/05/08 00:07	test	1198.732647	1015.72645847208
556	2014/05/08 00:08	test	1198.73415822902	1015.92565800808
557	2014/05/08 00:09	test	1198.73561306502	1015.92188181309
558	2014/05/08 00:10	test	1198.72960854898	1015.76902837004
559	2014/05/08 00:11	test	1198.72436640901	1015.76327637606
560	2014/05/08 00:12	test	1198.71863138798	1015.73107047705
561	2014/05/08 00:13	test	1198.731174885	1015.71913218999
562	2014/05/08 00:14	test	1198.72246646002	1015.82076117804
563	2014/05/08 00:15	test	1198.71680524701	1016.03120310209
564	2014/05/08 00:16	test	1198.72483501601	1016.11424694699
565	2014/05/08 00:17	test	1198.74538592598	1016.02257286501
566	2014/05/08 00:18	test	1198.71041641303	1015.87596554705
567	2014/05/08 00:19	test	1198.71969125699	1015.52453416202
568	2014/05/08 00:20	test	1198.74416166602	1015.54111505602
569	2014/05/08 00:21	test	1198.70843657799	1015.607928048
570	2014/05/08 00:22	test	1198.738524855	1015.48307314108
571	2014/05/08 00:23	test	1198.73198521399	1015.33278723608
572	2014/05/08 00:24	test	1198.72780281602	1015.05131342402
573	2014/05/08 00:25	test	1198.71635398001	1014.72396307508
574	2014/05/08 00:26	test	1198.707279052	1014.37108876801
575	2014/05/08 00:27	test	1198.70640688599	1014.019431044
576	2014/05/08 00:28	test	1198.71051986399	1013.57540639408
577	2014/05/08 00:29	test	1198.72081298201	1013.40513552108
578	2014/05/08 00:30	test	1198.741966234	1012.95352177904
579	2014/05/08 00:31	test	1198.71050785703	1012.39326547203
580	2014/05/08 00:32	test	1198.72696049203	1012.40335105301
581	2014/05/08 00:33	test	1198.71332003898	1012.61391809804
582	2014/05/08 00:34	test	1198.72104502103	1012.65117456007
583	2014/05/08 00:35	test	1198.735889289	1012.81426610099
584	2014/05/08 00:36	test	1198.72983673302	1012.64612644806
585	2014/05/08 00:37	test	1198.72924207698	1012.52937199001
586	2014/05/08 00:38	test	1198.71874522103	1012.64458817604
587	2014/05/08 00:39	test	1198.71896445	1012.92856525304
588	2014/05/08 00:40	test	1198.71845579403	1012.94423157501
589	2014/05/08 00:41	test	1198.71115970798	1012.76077923807
590	2014/05/08 00:42	test	1198.73147651198	1012.60388193699
591	2014/05/08 00:43	test	1198.73783378699	1012.65229081304
592	2014/05/08 00:44	test	1198.73947033798	1012.79853273102
593	2014/05/08 00:45	test	1198.72794839198	1012.87737942801
594	2014/05/08 00:46	test	1198.742900768	1012.79125032807
595	2014/05/08 00:47	test	1198.73734399799	1012.6081868941
596	2014/05/08 00:48	test	1198.73901160102	1012.66060018004
597	2014/05/08 00:49	test	1198.71731638501	1012.48280388804
598	2014/05/08 00:50	test	1198.73687741801	1012.81737142405
599	2014/05/08 00:51	test	1198.73710246402	1012.961265277
600	2014/05/08 00:52	test	1198.72111700202	1013.05764311703
601	2014/05/08 00:53	test	1198.73018598702	1013.11125573609
602	2014/05/08 00:54	test	1198.718035909	1012.96829242306
603	2014/05/08 00:55	test	1198.71875593701	1012.800433403
604	2014/05/08 00:56	test	1198.72106333001	1012.85504092602
605	2014/05/08 00:57	test	1198.71596311301	1012.957341159
606	2014/05/08 00:58	test	1198.72996989003	1013.31327475898
607	2014/05/08 00:59	test	1198.731964215	1013.69610231009
608	2014/05/08 01:00	test	1198.74260741501	1013.78800519707
609	2014/05/08 01:01	test	1198.71798514703	1013.71896624204
610	2014/05/08 01:02	test	1198.721811642	1013.79601526505
611	2014/05/08 01:03	test	1198.72007419099	1013.84023872507
612	2014/05/08 01:04	test	1198.74267484399	1013.881249147
613	2014/05/08 01:05	test	1198.71929720399	1013.94575640198
614	2014/05/08 01:06	test	1198.72042644303	1013.59199889202
615	2014/05/08 01:07	test	1198.71025765198	1013.54272714804
616	2014/05/08 01:08	test	1198.71663882001	1013.8605499171
617	2014/05/08 01:09	test	1198.73823894403	1014.03331137309
618	2014/05/08 01:10	test	1198.735686509	1013.84897526808
619	2014/05/08 01:11	test	1198.72319992899	1013.49679865805
620	2014/05/08 01:12	test	1198.72915536002	1013.49563979206
621	2014/05/08 01:13	test	1198.71884168801	1013.58118074702
622	2014/05/08 01:14	test	1198.730588209	1013.61889334698
623	2014/05/08 01:15	test	1198.70593276399	1013.69026594609
624	2014/05/08 01:16	test	1198.72013478301	1013.96003883902
625	2014/05/08 01:17	test	1198.74065061298	1013.94215894106
626	2014/05/08 01:18	test	1198.74570199201	1014.05033727502
627	2014/05/08 01:19	test	1198.74132914201	1013.81189536606
628	2014/05/08 01:20	test	1198.711829843	1013.58344257809
629	2014/05/08 01:21	test	1198.72865987901	1013.62006151304
630	2014/05/08 01:22	test	1198.74364582403	1013.26647911698
631	2014/05/08 01:23	test	1198.74243266298	1013.43538366805
632	2014/05/08 01:24	test	1198.71152647398	1013.734954605
633	2014/05/08 01:25	test	1198.72285861202	1014.03381020098
634	2014/05/08 01:26	test	1198.742219384	1014.247322193
635	2014/05/08 01:27	test	1198.72093494702	1014.48656786198
636	2014/05/08 01:28	test	1198.74551831099	1014.76601460099
637	2014/05/08 01:29	test	1198.72951395402	1015.03805843601
638	2014/05/08 01:30	test	1198.71282239503	1015.18423203309
639	2014/05/08 01:31	test	1198.71295690699	1015.38778258604
640	2014/05/08 01:32	test	1198.724512349	1015.53073751705
641	2014/05/08 01:33	test	1198.73159857502	1015.36254046008
642	2014/05/08 01:34	test	1198.74370967003	1015.22820769099
643	2014/05/08 01:35	test	1198.71295294899	1014.98009792005
644	2014/05/08 01:36	test	1198.73412281601	1014.93846242002
645	2014/05/08 01:37	test	1198.73878593801	1015.12040600402
646	2014/05/08 01:38	test	1198.74297275103	1015.26830106101
647	2014/05/08 01:39	test	1198.72185044602	1015.52387496701
648	2014/05/08 01:40	test	1198.74513513799	1015.61794847506
649	2014/05/08 01:41	test	1198.740825127	1015.64506709506
650	2014/05/08 01:42	test	1198.721841858	1015.61507381208
651	2014/05/08 01:43	test	1198.72458900401	1015.594213492
652	2014/05/08 01:44	test	1198.70961210399	1015.72399165307
653	2014/05/08 01:45	test	1198.74601432699	1015.70058698708
654	2014/05/08 01:46	test	1198.73283761099	1015.741044236
655	2014/05/08 01:47	test	1198.71213839302	1015.86588692502
656	2014/05/08 01:48	test	1198.73511052801	1016.03171380004
657	2014/05/08 01:49	test	1198.71713534702	1016.17812193104
658	2014/05/08 01:50	test	1198.72125007003	1016.22508012003
659	2014/05/08 01:51	test	1198.70923415502	1016.107264666
660	2014/05/08 01:52	test	1198.74443034502	1016.12601119303
661	2014/05/08 01:53	test	1198.71319785301	1016.05575039599
662	2014/05/08 01:54	test	1198.725001087	1015.78640390909
663	2014/05/08 01:55	test	1198.72011693002	1015.74524498009
664	2014/05/08 01:56	test	1198.72364247602	1015.71321990108
665	2014/05/08 01:57	test	1198.72983839898	1015.63538533403
666	2014/05/08 01:58	test	1198.71559512499	1015.44482930005
667	2014/05/08 01:59	test	1198.73400684202	1015.23111602908
668	2014/05/08 02:00	test	1198.72082067502	1014.94099667203
669	2014/05/08 02:01	test	1198.71472137701	1014.39795766305
670	2014/05/08 02:02	test	1198.72663533903	1014.24714022304
671	2014/05/08 02:03	test	1198.70773559	1013.96613033803
672	2014/05/08 02:04	test	1198.72836767102	1014.89667440602
673	2014/05/08 02:05	test	1198.74374043103	1014.72985729307
674	2014/05/08 02:06	test	1198.70698182099	1014.53979411803
675	2014/05/08 02:07	test	1198.72089766501	1014.45341485401
676	2014/05/08 02:08	test	1198.71982287598	1014.13187472604
677	2014/05/08 02:09	test	1198.72876576101	1013.99067629199
678	2014/05/08 02:10	test	1198.73189272499	1014.27944396401
679	2014/05/08 02:11	test	1198.713163395	1014.06726499507
680	2014/05/08 02:12	test	1198.716498597	1008.69026969606
681	2014/05/08 02:13	test	1198.71923440899	1011.07337251108
682	2014/05/08 02:14	test	1198.70685808099	1011.49988500809
683	2014/05/08 02:15	test	1198.71502754401	1011.87691425509
684	2014/05/08 02:16	test	1198.714476455	1012.20146217407
685	2014/05/08 02:17	test	1198.70891175303	1012.66191519704
686	2014/05/08 02:18	test	1198.72000087099	1012.98595862009
687	2014/05/08 02:19	test	1198.73948599398	1013.01312103099
688	2014/05/08 02:20	test	1198.709970914	1013.05616245302
689	2014/05/08 02:21	test	1198.72090993903	1012.99385815603
690	2014/05/08 02:22	test	1198.72880652	1013.21289193304
691	2014/05/08 02:23	test	1198.71226130903	1013.20423335698
692	2014/05/08 02:24	test	1198.71387943102	1012.92975707899
693	2014/05/08 02:25	test	1198.71969890903	1012.81903460901
694	2014/05/08 02:26	test	1198.706467246	1012.53243161703
695	2014/05/08 02:27	test	1198.72252643603	1012.31750693999
696	2014/05/08 02:28	test	1198.70788306103	1012.38094603503
697	2014/05/08 02:29	test	1198.71749962203	1011.78497501998
698	2014/05/08 02:30	test	1198.71615131601	1011.56787102902
699	2014/05/08 02:31	test	1198.726629382	1011.92305191699
700	2014/05/08 02:32	test	1198.72604377003	1012.37093354703
701	2014/05/08 02:33	test	1198.71099234303	1012.72171865206
702	2014/05/08 02:34	test	1198.71811981802	1013.10435158701
703	2014/05/08 02:35	test	1198.71306085499	1013.15624252509
704	2014/05/08 02:36	test	1198.71775123401	1013.08189045801
705	2014/05/08 02:37	test	1198.73158149701	1012.970784234
706	2014/05/08 02:38	test	1198.71932813601	1012.86413885804
707	2014/05/08 02:39	test	1198.72183501103	1012.44608327106
708	2014/05/08 02:40	test	1198.72923570301	1012.32316973503
709	2014/05/08 02:41	test	1198.73683229199	1012.33835078299
710	2014/05/08 02:42	test	1198.728203404	1012.40766685805
711	2014/05/08 02:43	test	1198.725999841	1012.75125603098
712	2014/05/08 02:44	test	1198.74276224198	1013.03160194901
713	2014/05/08 02:45	test	1198.73616024602	1013.27962539403
714	2014/05/08 02:46	test	1198.72149775899	1013.4461712261
715	2014/05/08 02:47	test	1198.71102778299	1013.80913104198
716	2014/05/08 02:48	test	1198.71240956301	1014.38095774199
717	2014/05/08 02:49	test	1198.70731785899	1014.16787550005
718	2014/05/08 02:50	test	1198.73861817399	1014.41948625399
719	2014/05/08 02:51	test	1198.71683283499	1014.22220437101
720	2014/05/08 02:52	test	1198.73154852603	1014.047075168
721	2014/05/08 02:53	test	1198.72187600698	1014.73410733405
722	2014/05/08 02:54	test	1198.736318023	1014.78985538206
723	2014/05/08 02:55	test	1198.742074201	1014.58785992209
724	2014/05/08 02:56	test	1198.74304510502	1014.53717392904
725	2014/05/08 02:57	test	1198.74126614002	1014.79615681805
726	2014/05/08 02:58	test	1198.70983826503	1015.24431455403
727	2014/05/08 02:59	test	1198.71997426503	1015.80569832108
728	2014/05/08 03:00	test	1198.74079590099	1015.94060675905
729	2014/05/08 03:01	test	1198.70974828501	1016.08426031808
730	2014/05/08 03:02	test	1198.74048213701	1016.17424180405
731	2014/05/08 03:03	test	1198.721218077	1016.26504153502
732	2014/05/08 03:04	test	1198.73011301103	1016.52295747108
733	2014/05/08 03:05	test	1198.72539569298	1016.92613179202
734	2014/05/08 03:06	test	1198.71152088599	1016.98988592706
735	2014/05/08 03:07	test	1198.718675674	1017.08077871206
736	2014/05/08 03:08	test	1198.72800747398	1017.19672223809
737	2014/05/08 03:09	test	1198.72748053801	1017.34907411505
738	2014/05/08 03:10	test	1198.740977293	1017.12878561602
739	2014/05/08 03:11	test	1198.73100079701	1016.97961306106
740	2014/05/08 03:12	test	1198.71925679903	1017.04916694609
741	2014/05/08 03:13	test	1198.743381218	1017.12719388201
742	2014/05/08 03:14	test	1198.71580165898	1017.20390082803
743	2014/05/08 03:15	test	1198.73561439099	1017.26517489599
744	2014/05/08 03:16	test	1198.71651553101	1017.22026028205
745	2014/05/08 03:17	test	1198.725653923	1017.13316123106
746	2014/05/08 03:18	test	1198.731897627	1016.93818790303
747	2014/05/08 03:19	test	1198.733982198	1016.85071220307
748	2014/05/08 03:20	test	1198.70926268201	1016.80150760699
749	2014/05/08 03:21	test	1198.725191348	1016.71400547598
750	2014/05/08 03:22	test	1198.746353984	1016.40816399606
751	2014/05/08 03:23	test	1198.73870843102	1015.80146104307
752	2014/05/08 03:24	test	1198.74117044499	1015.49611336109
753	2014/05/08 03:25	test	1198.73594034201	1015.17764892709
754	2014/05/08 03:26	test	1198.743441367	1015.13808388601
755	2014/05/08 03:27	test	1198.71592209802	1014.97736243007
756	2014/05/08 03:28	test	1198.72890579602	1014.97913583205
757	2014/05/08 03:29	test	1198.722280505	1015.01351415401
758	2014/05/08 03:30	test	1198.72500733298	1015.15944597404
759	2014/05/08 03:31	test	1198.72803660901	1015.31185622502
760	2014/05/08 03:32	test	1198.71470642101	1015.386323357
761	2014/05/08 03:33	test	1198.73188313603	1015.32438358106
762	2014/05/08 03:34	test	1198.71999435301	1015.29401231301
763	2014/05/08 03:35	test	1198.72092411999	1015.54184693401
764	2014/05/08 03:36	test	1198.71587630198	1015.57986659708
765	2014/05/08 03:37	test	1198.74458092102	1015.57034482399
766	2014/05/08 03:38	test	1198.71310180798	1015.68206969101
767	2014/05/08 03:39	test	1198.71418947203	1015.76906866301
768	2014/05/08 03:40	test	1198.74333641399	1015.50504022499
769	2014/05/08 03:41	test	1198.71026235598	1015.86283835198
770	2014/05/08 03:42	test	1198.71556883398	1016.33165806707
771	2014/05/08 03:43	test	1198.73053150298	1016.23784895008
772	2014/05/08 03:44	test	1198.71855075401	1016.36942789098
773	2014/05/08 03:45	test	1198.709377005	1016.16316284309
774	2014/05/08 03:46	test	1198.740656226	1015.90290568804
775	2014/05/08 03:47	test	1198.71002389101	1015.55453855207
776	2014/05/08 03:48	test	1198.73347263801	1015.48208634509
777	2014/05/08 03:49	test	1198.72963845701	1015.17812114209
778	2014/05/08 03:50	test	1198.71784296603	1014.88640876603
779	2014/05/08 03:51	test	1198.74066862802	1014.594849149
780	2014/05/08 03:52	test	1198.71133673901	1014.43788758409
781	2014/05/08 03:53	test	1198.745167216	1014.31169312005
782	2014/05/08 03:54	test	1198.71583801799	1015.36944003799
783	2014/05/08 03:55	test	1198.71391661803	1016.21442828502
784	2014/05/08 03:56	test	1198.72132044798	1015.95320387708
785	2014/05/08 03:57	test	1198.71175262	1015.57990036602
786	2014/05/08 03:58	test	1198.74509276001	1015.33759168303
787	2014/05/08 03:59	test	1198.73492483102	1015.05604155909
788	2014/05/08 04:00	test	1198.71261612803	1015.03020615107
789	2014/05/08 04:01	test	1198.70857862401	1014.94610918406
790	2014/05/08 04:02	test	1198.70894327498	1014.86480903404
791	2014/05/08 04:03	test	1198.71213327401	1014.79766947299
792	2014/05/08 04:04	test	1198.706946666	1014.81184248999
793	2014/05/08 04:05	test	1198.72435477102	1015.06157903804
794	2014/05/08 04:06	test	1198.73184997798	1014.94219267601
795	2014/05/08 04:07	test	1198.73072746	1014.81126252702
796	2014/05/08 04:08	test	1198.71006460499	1014.57329718606
797	2014/05/08 04:09	test	1198.73187078402	1014.366115771
798	2014/05/08 04:10	test	1198.742322771	1014.32312488102
799	2014/05/08 04:11	test	1198.719474632	1014.27834483609
800	2014/05/08 04:12	test	1198.72598036798	1014.18968962808
801	2014/05/08 04:13	test	1198.73383094999	1014.08869859809
802	2014/05/08 04:14	test	1198.70884887601	1014.17691898509
803	2014/05/08 04:15	test	1198.72918479302	1014.20192497305
804	2014/05/08 04:16	test	1198.74121900502	1014.15202788601
805	2014/05/08 04:17	test	1198.71032185998	1014.18741508003
806	2014/05/08 04:18	test	1198.72556619102	1014.33175906399
807	2014/05/08 04:19	test	1198.71429387201	1014.36239219899
808	2014/05/08 04:20	test	1198.72516916	1014.36854649207
809	2014/05/08 04:21	test	1198.71441953303	1014.37069654302
810	2014/05/08 04:22	test	1198.71328576602	1014.28407645808
811	2014/05/08 04:23	test	1198.71564153401	1014.33376345807
812	2014/05/08 04:24	test	1198.73117797001	1014.42174420203
813	2014/05/08 04:25	test	1198.74189014803	1014.411131136
814	2014/05/08 04:26	test	1198.74188398098	1014.49322547507
815	2014/05/08 04:27	test	1198.72017959401	1014.52891866805
816	2014/05/08 04:28	test	1198.74493951903	1014.49209191801
817	2014/05/08 04:29	test	1198.73611389002	1014.46134046302
818	2014/05/08 04:30	test	1198.736503747	1014.45571450109
819	2014/05/08 04:31	test	1198.742681681	1014.26387857506
820	2014/05/08 04:32	test	1198.73990570399	1013.89384259807
821	2014/05/08 04:33	test	1198.73823375098	1013.295485902
822	2014/05/08 04:34	test	1198.71521325299	1012.90223431902
823	2014/05/08 04:35	test	1198.72899151203	1012.89778519608
824	2014/05/08 04:36	test	1198.74369303603	1012.96146257501
825	2014/05/08 04:37	test	1198.71649070701	1012.99372388399
826	2014/05/08 04:38	test	1198.70729240298	1013.26294147607
827	2014/05/08 04:39	test	1198.73015584401	1013.48549600004
828	2014/05/08 04:40	test	1198.70860459103	1013.25050725008
829	2014/05/08 04:41	test	1198.70637220202	1013.10720339708
830	2014/05/08 04:42	test	1198.712822286	1012.7267084081
831	2014/05/08 04:43	test	1198.70931052201	1012.58698434709
832	2014/05/08 04:44	test	1198.73382945103	1012.42506222299
833	2014/05/08 04:45	test	1198.73834702699	1012.017156507
834	2014/05/08 04:46	test	1198.73956013302	1011.71788058802
835	2014/05/08 04:47	test	1198.73094475502	1011.73913623102
836	2014/05/08 04:48	test	1198.734035292	1011.79210123105
837	2014/05/08 04:49	test	1198.72226903803	1011.73202024598
838	2014/05/08 04:50	test	1198.72503262601	1011.75969720399
839	2014/05/08 04:51	test	1198.72689777298	1012.19686842209
840	2014/05/08 04:52	test	1198.71398642502	1012.12843977101
841	2014/05/08 04:53	test	1198.712744941	1012.10246905405
842	2014/05/08 04:54	test	1198.72608192003	1012.21253616898
843	2014/05/08 04:55	test	1198.71503222	1012.35848154803
844	2014/05/08 04:56	test	1198.71512294799	1012.57336600299
845	2014/05/08 04:57	test	1198.72166628501	1012.82200518204
846	2014/05/08 04:58	test	1198.73459512001	1012.82817302609
847	2014/05/08 04:59	test	1198.731428064	1012.85123400402
848	2014/05/08 05:00	test	1198.74030667398	1012.82958167698
849	2014/05/08 05:01	test	1198.739515113	1012.88277330005
850	2014/05/08 05:02	test	1198.74234309699	1013.17503325106
851	2014/05/08 05:03	test	1198.73856281501	1013.33207513602
852	2014/05/08 05:04	test	1198.71732532501	1013.54614289501
853	2014/05/08 05:05	test	1198.71052007598	1013.81949609099
854	2014/05/08 05:06	test	1198.70655436703	1013.83343179408
855	2014/05/08 05:07	test	1198.71703340299	1013.83881799399
856	2014/05/08 05:08	test	1198.74362206302	1013.87035517104
857	2014/05/08 05:09	test	1198.731097585	1013.85023830808
858	2014/05/08 05:10	test	1198.73943024001	1013.98193395103
859	2014/05/08 05:11	test	1198.71002959501	1014.06718290003
860	2014/05/08 05:12	test	1198.70808433299	1013.91701867001
861	2014/05/08 05:13	test	1198.71529902902	1013.830444764
862	2014/05/08 05:14	test	1198.74214351003	1013.83983414399
863	2014/05/08 05:15	test	1198.717337629	1013.88978502201
864	2014/05/08 05:16	test	1198.74282632698	1013.75850146508
865	2014/05/08 05:17	test	1198.73008231202	1013.79777227703
866	2014/05/08 05:18	test	1198.73455823801	1013.85179648199
867	2014/05/08 05:19	test	1198.74013074301	1013.82963719103
868	2014/05/08 05:20	test	1198.74097734899	1013.66243114707
869	2014/05/08 05:21	test	1198.71105749602	1013.651452497
870	2014/05/08 05:22	test	1198.70870903699	1013.55935142504
871	2014/05/08 05:23	test	1198.73085149098	1013.53924637299
872	2014/05/08 05:24	test	1198.72553006699	1013.65322399803
873	2014/05/08 05:25	test	1198.71352940903	1013.81093567901
874	2014/05/08 05:26	test	1198.72002375301	1013.83139902202
875	2014/05/08 05:27	test	1198.72868992802	1013.87058359303
876	2014/05/08 05:28	test	1198.708542459	1013.68167482805
877	2014/05/08 05:29	test	1198.742724418	1013.55260960804
878	2014/05/08 05:30	test	1198.72098475398	1013.70827659208
879	2014/05/08 05:31	test	1198.731158429	1013.56379304209
880	2014/05/08 05:32	test	1198.742387367	1013.50709541899
881	2014/05/08 05:33	test	1198.72837827099	1013.52520113706
882	2014/05/08 05:34	test	1198.73624220298	1013.50870389107
883	2014/05/08 05:35	test	1198.719673404	1013.74846441101
884	2014/05/08 05:36	test	1198.72283867403	1013.65854764404
885	2014/05/08 05:37	test	1198.70991249901	1013.434749846
886	2014/05/08 05:38	test	1198.71615535702	1013.37290510105
887	2014/05/08 05:39	test	1198.74259010103	1013.52744190709
888	2014/05/08 05:40	test	1198.71470866899	1013.58504975005
889	2014/05/08 05:41	test	1198.737229992	1013.79012078501
890	2014/05/08 05:42	test	1198.724949967	1013.92562406301
891	2014/05/08 05:43	test	1198.71534116502	1014.13211126905
892	2014/05/08 05:44	test	1198.71133545198	1014.29135984299
893	2014/05/08 05:45	test	1198.72659325902	1014.60434465599
894	2014/05/08 05:46	test	1198.71602139599	1016.39868924301
895	2014/05/08 05:47	test	1198.71757014602	1016.21008054703
896	2014/05/08 05:48	test	1198.72988644498	1016.03966558899
897	2014/05/08 05:49	test	1198.717065415	1015.59975345503
898	2014/05/08 05:50	test	1198.71045932802	1015.30425541999
899	2014/05/08 05:51	test	1198.74482012301	1015.01775962906
900	2014/05/08 05:52	test	1198.70631861803	1014.98705831706
901	2014/05/08 05:53	test	1198.73119881703	1014.82249763899
902	2014/05/08 05:54	test	1198.71677775698	1014.66373854398
903	2014/05/08 05:55	test	1198.72150229901	1014.63906093605
904	2014/05/08 05:56	test	1198.72109298699	1014.68278466002
905	2014/05/08 05:57	test	1198.739577498	1014.56783531304
906	2014/05/08 05:58	test	1198.73314919602	1014.55979840306
907	2014/05/08 05:59	test	1198.70640360098	1014.70100672205
908	2014/05/08 06:00	test	1198.72463715699	1014.557209561
909	2014/05/08 06:01	test	1198.72883939202	1014.07054129499
910	2014/05/08 06:02	test	1198.72750003601	1013.64056780702
911	2014/05/08 06:03	test	1198.71214149299	1013.36296781804
912	2014/05/08 06:04	test	1198.72987367702	1012.95293822908
913	2014/05/08 06:05	test	1198.73068939103	1012.94488448801
914	2014/05/08 06:06	test	1198.73159794102	1012.77448311704
915	2014/05/08 06:07	test	1198.71497617499	1012.67837108904
916	2014/05/08 06:08	test	1198.73557779501	1012.55881958199
917	2014/05/08 06:09	test	1198.73965924099	1012.50285289204
918	2014/05/08 06:10	test	1198.70756792702	1012.31027352798
919	2014/05/08 06:11	test	1198.73938778799	1011.96824031603
920	2014/05/08 06:12	test	1198.71078552201	1011.984199611
921	2014/05/08 06:13	test	1198.74043169001	1011.98656186007
922	2014/05/08 06:14	test	1198.71961771598	1011.97028741904
923	2014/05/08 06:15	test	1198.70679580799	1012.06975298305
924	2014/05/08 06:16	test	1198.73629696202	1012.21109311003
925	2014/05/08 06:17	test	1198.71612301003	1012.46367974102
926	2014/05/08 06:18	test	1198.73281823599	1012.54179850209
927	2014/05/08 06:19	test	1198.73513600603	1012.43982108205
928	2014/05/08 06:20	test	1198.71706283698	1012.48121875804
929	2014/05/08 06:21	test	1198.72976064502	1012.26489671902
930	2014/05/08 06:22	test	1198.735161477	1012.01059177506
931	2014/05/08 06:23	test	1198.72265967599	1012.16658508999
932	2014/05/08 06:24	test	1198.74233801302	1012.36265239504
933	2014/05/08 06:25	test	1198.71068828902	1012.30578267702
934	2014/05/08 06:26	test	1198.72941300902	1012.387921024
935	2014/05/08 06:27	test	1198.72183161398	1012.55369393807
936	2014/05/08 06:28	test	1198.70569743001	1012.63722341799
937	2014/05/08 06:29	test	1198.71999213198	1012.83429311309
938	2014/05/08 06:30	test	1198.74287715903	1013.17086655204
939	2014/05/08 06:31	test	1198.70759069803	1013.39372316608
940	2014/05/08 06:32	test	1198.712093774	1013.75960486708
941	2014/05/08 06:33	test	1198.71465084003	1013.95690850308
942	2014/05/08 06:34	test	1198.73159945203	1013.96162938606
943	2014/05/08 06:35	test	1198.73884038598	1013.74335937703
944	2014/05/08 06:36	test	1198.724470246	1013.68996584101
945	2014/05/08 06:37	test	1198.74534819403	1013.78810086008
946	2014/05/08 06:38	test	1198.71373614599	1013.68372844206
947	2014/05/08 06:39	test	1198.70921853103	1013.56695938704
948	2014/05/08 06:40	test	1198.72258447699	1013.36564038903
949	2014/05/08 06:41	test	1198.74129646603	1013.14011177002
950	2014/05/08 06:42	test	1198.71340685803	1013.48609927704
951	2014/05/08 06:43	test	1198.70884999901	1014.05809927208
952	2014/05/08 06:44	test	1198.70785241801	1014.212809599
953	2014/05/08 06:45	test	1198.709810275	1014.57049453107
954	2014/05/08 06:46	test	1198.710006195	1014.78915582504
955	2014/05/08 06:47	test	1198.72036244301	1014.80852097704
956	2014/05/08 06:48	test	1198.714690583	1014.856878547
957	2014/05/08 06:49	test	1198.74426469003	1014.78936730907
958	2014/05/08 06:50	test	1198.74431816	1014.42673843901
959	2014/05/08 06:51	test	1198.72263111902	1014.39940376207
960	2014/05/08 06:52	test	1198.74149100401	1014.33945655008
961	2014/05/08 06:53	test	1198.72062129003	1014.03945112706
962	2014/05/08 06:54	test	1198.739018803	1013.51395755203
963	2014/05/08 06:55	test	1198.73256769899	1013.45923435804
964	2014/05/08 06:56	test	1198.71708710102	1013.53482003906
965	2014/05/08 06:57	test	1198.715079499	1013.43091542309
966	2014/05/08 06:58	test	1198.73502746102	1013.45805664605
967	2014/05/08 06:59	test	1198.74521997903	1013.19102873909
968	2014/05/08 07:00	test	1198.70844799903	1012.88829859905
969	2014/05/08 07:01	test	1198.71430784103	1013.08410239604
970	2014/05/08 07:02	test	1198.721130452	1013.19022257405
971	2014/05/08 07:03	test	1198.74112399603	1013.319112889
972	2014/05/08 07:04	test	1198.73527552502	1013.37739908905
973	2014/05/08 07:05	test	1198.71808612702	1013.56888057105
974	2014/05/08 07:06	test	1198.736463262	1013.67111708503
975	2014/05/08 07:07	test	1198.72721820598	1013.43680445803
976	2014/05/08 07:08	test	1198.733834368	1013.38338582509
977	2014/05/08 07:09	test	1198.734310442	1013.19308724802
978	2014/05/08 07:10	test	1198.71492213401	1013.10246175108
979	2014/05/08 07:11	test	1198.72724175599	1013.22431052406
980	2014/05/08 07:12	test	1198.72576032899	1013.41752969509
981	2014/05/08 07:13	test	1198.72085737099	1013.68884194805
982	2014/05/08 07:14	test	1198.71264579199	1013.85157668008
983	2014/05/08 07:15	test	1198.70640633203	1014.04133640509
984	2014/05/08 07:16	test	1198.73224939103	1014.18569399102
985	2014/05/08 07:17	test	1198.74304030102	1014.19610546401
986	2014/05/08 07:18	test	1198.73462806101	1014.33953361306
987	2014/05/08 07:19	test	1198.72188247502	1014.39519757102
988	2014/05/08 07:20	test	1198.74376733199	1014.49572055601
989	2014/05/08 07:21	test	1198.71566634899	1014.44517106703
990	2014/05/08 07:22	test	1198.71230175201	1014.44280483003
991	2014/05/08 07:23	test	1198.73805927101	1014.55846089206
992	2014/05/08 07:24	test	1198.73678567202	1014.61363960803
993	2014/05/08 07:25	test	1198.71270718501	1014.85110143409
994	2014/05/08 07:26	test	1198.74393491802	1015.01960568305
995	2014/05/08 07:27	test	1198.71374169603	1015.30144199403
996	2014/05/08 07:28	test	1198.70654109103	1015.23780953907
997	2014/05/08 07:29	test	1198.72628495499	1015.21291135298
998	2014/05/08 07:30	test	1198.72837182798	1015.17283829302
999	2014/05/08 07:31	test	1198.73199614603	1015.22914402303
1000	2014/05/08 07:32	test	1198.74187218799	1015.31122518203
1001	2014/05/08 07:33	test	1198.72525437298	1015.004471016
1002	2014/05/08 07:34	test	1198.72032412398	1014.85091680207
1003	2014/05/08 07:35	test	1198.724455291	1014.77050663705
1004	2014/05/08 07:36	test	1198.74300448201	1014.63479498005
1005	2014/05/08 07:37	test	1198.74393279001	1014.69241129409
1006	2014/05/08 07:38	test	1198.72152355901	1014.60994871007
1007	2014/05/08 07:39	test	1198.72722102003	1014.24886664306
1008	2014/05/08 07:40	test	1198.70709198201	1013.98821124004
1009	2014/05/08 07:41	test	1198.74073850998	1014.03489029303
1010	2014/05/08 07:42	test	1198.72243818	1014.30243559903
1011	2014/05/08 07:43	test	1198.72969229601	1014.53880823508
1012	2014/05/08 07:44	test	1198.72211798001	1014.69205855904
1013	2014/05/08 07:45	test	1198.72896799003	1014.93752975401
1014	2014/05/08 07:46	test	1198.72886517603	1015.11041322106
1015	2014/05/08 07:47	test	1198.728819235	1015.36938829208
1016	2014/05/08 07:48	test	1198.71321691101	1015.47803317709
1017	2014/05/08 07:49	test	1198.71389693499	1015.62763519702
1018	2014/05/08 07:50	test	1198.74078771303	1015.81758561602
1019	2014/05/08 07:51	test	1198.70819666801	1015.93605808809
1020	2014/05/08 07:52	test	1198.71095932898	1015.81387662503
1021	2014/05/08 07:53	test	1198.74504029303	1015.64942866703
1022	2014/05/08 07:54	test	1198.74310982402	1015.49906016805
1023	2014/05/08 07:55	test	1198.73391057499	1015.23089813604
1024	2014/05/08 07:56	test	1198.74328739702	1015.13908262702
1025	2014/05/08 07:57	test	1198.721377337	1015.05802120408
1026	2014/05/08 07:58	test	1198.73339275201	1014.97681722499
1027	2014/05/08 07:59	test	1198.74175480299	1014.69247422705
1028	2014/05/08 08:00	test	1198.71742385003	1014.62661954307
1029	2014/05/08 08:01	test	1198.71108328202	1014.90107954608
1030	2014/05/08 08:02	test	1198.721360253	1015.22028400807
1031	2014/05/08 08:03	test	1198.72643149801	1015.30051562202
1032	2014/05/08 08:04	test	1198.71398369299	1015.49019282998
1033	2014/05/08 08:05	test	1198.74516401201	1015.69388938602
1034	2014/05/08 08:06	test	1198.73530986899	1015.79027280305
1035	2014/05/08 08:07	test	1198.73373138701	1015.86483481503
1036	2014/05/08 08:08	test	1198.742150201	1015.93797246099
1037	2014/05/08 08:09	test	1198.74145576899	1016.02993118903
1038	2014/05/08 08:10	test	1198.72848260903	1016.18965687999
1039	2014/05/08 08:11	test	1198.73680995399	1016.32138876105
1040	2014/05/08 08:12	test	1198.71326971002	1016.34410098102
1041	2014/05/08 08:13	test	1198.72668167902	1016.39311757602
1042	2014/05/08 08:14	test	1198.71731759002	1016.551135113
1043	2014/05/08 08:15	test	1198.73692375002	1016.49840649206
1044	2014/05/08 08:16	test	1198.72389836202	1016.311820167
1045	2014/05/08 08:17	test	1198.72103482101	1016.13290918502
1046	2014/05/08 08:18	test	1198.71821582003	1015.93655649701
1047	2014/05/08 08:19	test	1198.710829099	1015.73678000399
1048	2014/05/08 08:20	test	1198.71758044598	1015.81399500801
1049	2014/05/08 08:21	test	1198.73217910598	1015.92430994206
1050	2014/05/08 08:22	test	1198.72671785398	1015.94174976798
1051	2014/05/08 08:23	test	1198.73271000199	1015.78011903202
1052	2014/05/08 08:24	test	1198.70873461501	1015.79510355205
1053	2014/05/08 08:25	test	1198.724136909	1015.81084927206
1054	2014/05/08 08:26	test	1198.71282747801	1015.82891465502
1055	2014/05/08 08:27	test	1198.72802588803	1015.71931449207
1056	2014/05/08 08:28	test	1198.74190985999	1015.56732886506
1057	2014/05/08 08:29	test	1198.72929885203	1015.46950606408
1058	2014/05/08 08:30	test	1198.74073822203	1015.86650784302
1059	2014/05/08 08:31	test	1198.71152847802	1015.90356030001
1060	2014/05/08 08:32	test	1198.72768263699	1015.66108278302
1061	2014/05/08 08:33	test	1198.71053135901	1015.09805422509
1062	2014/05/08 08:34	test	1198.73939997901	1014.667808973
1063	2014/05/08 08:35	test	1198.70801681903	1014.76840828103
1064	2014/05/08 08:36	test	1198.73109148903	1014.67589019204
1065	2014/05/08 08:37	test	1198.72544072801	1014.67574109905
1066	2014/05/08 08:38	test	1198.73635697801	1014.85056459601
1067	2014/05/08 08:39	test	1198.72287293902	1015.04971190798
1068	2014/05/08 08:40	test	1198.73420213303	1015.07502994
1069	2014/05/08 08:41	test	1198.735205865	1014.83109017403
1070	2014/05/08 08:42	test	1198.73828406999	1014.76006127906
1071	2014/05/08 08:43	test	1198.709762085	1014.61372629809
1072	2014/05/08 08:44	test	1198.74122214003	1014.56895518606
1073	2014/05/08 08:45	test	1198.73961614899	1014.70158406801
1074	2014/05/08 08:46	test	1198.706815849	1014.63913480402
1075	2014/05/08 08:47	test	1198.70811050601	1014.66851802205
1076	2014/05/08 08:48	test	1198.72358212603	1014.65625993104
1077	2014/05/08 08:49	test	1198.739143732	1014.74940616405
1078	2014/05/08 08:50	test	1198.72737993498	1014.869907132
1079	2014/05/08 08:51	test	1198.74171315302	1014.78812452406
1080	2014/05/08 08:52	test	1198.73139774002	1014.75271126709
1081	2014/05/08 08:53	test	1198.71168511303	1014.81420672499
1082	2014/05/08 08:54	test	1198.72349805199	1014.89210748905
1083	2014/05/08 08:55	test	1198.74442810903	1014.74417370802
1084	2014/05/08 08:56	test	1198.71557631501	1014.49211089604
1085	2014/05/08 08:57	test	1198.73119382898	1014.38903288101
1086	2014/05/08 08:58	test	1198.71876544203	1014.273058914
1087	2014/05/08 08:59	test	1198.73352096003	1014.09559868404
1088	2014/05/08 09:00	test	1198.72910642403	1013.80247446906
1089	2014/05/08 09:01	test	1198.71275764599	1013.705825496
1090	2014/05/08 09:02	test	1198.737548751	1013.65674754803
1091	2014/05/08 09:03	test	1198.71890572202	1013.86525890802
1092	2014/05/08 09:04	test	1198.72586238803	1013.84715618903
1093	2014/05/08 09:05	test	1198.735143592	1013.87503542006
1094	2014/05/08 09:06	test	1198.73244252702	1013.80929377605
1095	2014/05/08 09:07	test	1198.70766757202	1013.96830196702
1096	2014/05/08 09:08	test	1198.73674605903	1014.31301146105
1097	2014/05/08 09:09	test	1198.70978695102	1014.12388537102
1098	2014/05/08 09:10	test	1198.71643197199	1014.14803083206
1099	2014/05/08 09:11	test	1198.73457085399	1014.37436116207
1100	2014/05/08 09:12	test	1198.71046630101	1014.30809659499
1101	2014/05/08 09:13	test	1198.72398974502	1014.27329083509
1102	2014/05/08 09:14	test	1198.731953373	1014.47287718905
1103	2014/05/08 09:15	test	1198.72986855003	1014.67045359802
1104	2014/05/08 09:16	test	1198.70818699198	1014.84219039406
1105	2014/05/08 09:17	test	1198.70744374499	1014.59547301603
1106	2014/05/08 09:18	test	1198.71902626602	1014.50189789804
1107	2014/05/08 09:19	test	1198.72103751998	1014.28099337209
1108	2014/05/08 09:20	test	1198.74008250702	1013.96380145103
1109	2014/05/08 09:21	test	1198.70970768901	1013.85223129799
1110	2014/05/08 09:22	test	1198.707841839	1013.80315454199
1111	2014/05/08 09:23	test	1198.72183306003	1013.64318616199
1112	2014/05/08 09:24	test	1198.72833908699	1013.82732583
1113	2014/05/08 09:25	test	1198.74469959503	1014.22221061308
1114	2014/05/08 09:26	test	1198.72900267498	1014.64838866598
1115	2014/05/08 09:27	test	1198.73804901802	1015.12006551109
1116	2014/05/08 09:28	test	1198.74385144003	1015.17691819009
1117	2014/05/08 09:29	test	1198.71493125299	1015.23923110799
1118	2014/05/08 09:30	test	1198.733367529	1015.19626416208
1119	2014/05/08 09:31	test	1198.710717907	1014.95503491408
1120	2014/05/08 09:32	test	1198.72558379598	1014.81458334508
1121	2014/05/08 09:33	test	1198.730345244	1014.55985511909
1122	2014/05/08 09:34	test	1198.72994182399	1014.22307832702
1123	2014/05/08 09:35	test	1198.72033583	1014.17938232108
1124	2014/05/08 09:36	test	1198.70635744801	1014.31206739007
1125	2014/05/08 09:37	test	1198.74554185598	1014.46486402105
1126	2014/05/08 09:38	test	1198.70959929598	1014.48478325806
1127	2014/05/08 09:39	test	1198.73040616402	1014.96914241801
1128	2014/05/08 09:40	test	1198.73715623998	1015.17261973908
1129	2014/05/08 09:41	test	1198.717711729	1015.10732687602
1130	2014/05/08 09:42	test	1198.724365387	1014.953412064
1131	2014/05/08 09:43	test	1198.73296276998	1014.65163498302
1132	2014/05/08 09:44	test	1198.710067712	1014.72409224208
1133	2014/05/08 09:45	test	1195.95320082101	1014.19408230507
1134	2014/05/08 09:46	test	1192.28309668001	1017.04173201509
1135	2014/05/08 09:47	test	1198.72770269203	1014.86031530204
1136	2014/05/08 09:48	test	1198.73420118098	1012.62056583306
1137	2014/05/08 09:49	test	1198.72254462499	1011.98313185107
1138	2014/05/08 09:50	test	1198.72886874201	1008.37438885705
1139	2014/05/08 09:51	test	1193.19120009401	1010.03554066806
1140	2014/05/08 09:52	test	1187.68330287503	1010.30517910805
1141	2014/05/08 09:53	test	1187.67160636699	1013.18457140203
1142	2014/05/08 09:54	test	1187.66035185201	1013.40008791909
1143	2014/05/08 09:55	test	1187.67135312699	1013.34800072503
1144	2014/05/08 09:56	test	1187.67106861103	1011.93397834199
1145	2014/05/08 09:57	test	1191.34356566303	1012.93914689904
1146	2014/05/08 09:58	test	1198.73043162498	1013.93948960502
1147	2014/05/08 09:59	test	1198.74017634703	1014.37628257205
1148	2014/05/08 10:00	test	1198.706318299	1014.57096421206
1149	2014/05/08 10:01	test	1198.71307019802	1014.32557045703
1150	2014/05/08 10:02	test	1198.734705079	1013.99586331705
1151	2014/05/08 10:03	test	1198.74251780799	1013.11643801699
1152	2014/05/08 10:04	test	1198.73825762403	1013.55007295206
1153	2014/05/08 10:05	test	1198.74198648002	1014.41145210306
1154	2014/05/08 10:06	test	1195.03904508898	1014.31295795401
1155	2014/05/08 10:07	test	1187.67522445403	1015.85725554707
1156	2014/05/08 10:08	test	1187.68472453102	1022.34277302609
1157	2014/05/08 10:09	test	1187.69212922401	1021.70103666803
1158	2014/05/08 10:10	test	1193.18324408401	1020.37869325106
1159	2014/05/08 10:11	test	1203.34275789099	1018.90283991501
1160	2014/05/08 10:12	test	1209.77351806301	1017.92183319607
1161	2014/05/08 10:13	test	1209.79373346799	1017.71212435502
1162	2014/05/08 10:14	test	1209.78483732103	1016.82838711399
1163	2014/05/08 10:15	test	1204.259250323	1013.75754825503
1164	2014/05/08 10:16	test	1191.35663751699	1009.51567304006
1165	2014/05/08 10:17	test	1194.10331975098	1007.31502544798
1166	2014/05/08 10:18	test	1206.09145787498	1010.66446803499
1167	2014/05/08 10:19	test	1209.78584563202	1014.03340994508
1168	2014/05/08 10:20	test	1209.76308745501	1014.467723715
1169	2014/05/08 10:21	test	1209.77253978699	1014.51852080307
1170	2014/05/08 10:22	test	1209.78166189702	1014.55370887404
1171	2014/05/08 10:23	test	1209.78647214698	1016.18110451207
1172	2014/05/08 10:24	test	1209.789188686	1017.01325591607
1173	2014/05/08 10:25	test	1209.79596615798	1016.85946305306
1174	2014/05/08 10:26	test	1209.76901201101	1016.522115589
1175	2014/05/08 10:27	test	1209.77538508398	1016.34110767907
1176	2014/05/08 10:28	test	1209.77836842003	1016.37944202207
1177	2014/05/08 10:29	test	1209.77160964702	1016.35881260398
1178	2014/05/08 10:30	test	1209.77228407102	1016.17407316202
1179	2014/05/08 10:31	test	1209.78992145899	1016.26708604302
1180	2014/05/08 10:32	test	1209.79018492799	1016.28848870599
1181	2014/05/08 10:33	test	1209.79654132202	1016.14279169799
1182	2014/05/08 10:34	test	1209.75849075202	1016.03879890998
1183	2014/05/08 10:35	test	1209.78075032803	1015.939002887
1184	2014/05/08 10:36	test	1209.79060267902	1015.84762316709
1185	2014/05/08 10:37	test	1209.77683461999	1015.78143814404
1186	2014/05/08 10:38	test	1209.78912874003	1015.93625824305
1187	2014/05/08 10:39	test	1209.77346172102	1016.05615484505
1188	2014/05/08 10:40	test	1209.77754933399	1016.35629498505
1189	2014/05/08 10:41	test	1209.76396712899	1016.45200929802
1190	2014/05/08 10:42	test	1208.856335274	1017.39443282899
1191	2014/05/08 10:43	test	1203.34694339702	1018.51884768403
1192	2014/05/08 10:44	test	1198.73171308899	1018.40654801007
1193	2014/05/08 10:45	test	1198.71718811803	1018.27453055501
1194	2014/05/08 10:46	test	1203.33504499402	1017.94264447805
1195	2014/05/08 10:47	test	1198.71791934199	1017.81800958503
1196	2014/05/08 10:48	test	1198.73196072603	1017.82802113099
1197	2014/05/08 10:49	test	1198.71844356303	1017.73042829207
1198	2014/05/08 10:50	test	1198.73546728998	1017.75759961701
1199	2014/05/08 10:51	test	1198.72386458702	1017.73923851107
1200	2014/05/08 10:52	test	1198.70837693801	1017.66183834407
1201	2014/05/08 10:53	test	1198.72381846601	1017.57791805698
1202	2014/05/08 10:54	test	1198.732837488	1017.46096051205
1203	2014/05/08 10:55	test	1198.71733183903	1017.30236964906
1204	2014/05/08 10:56	test	1198.72091397399	1017.16928300704
1205	2014/05/08 10:57	test	1198.73223986098	1017.18456315401
1206	2014/05/08 10:58	test	1198.73325935303	1017.27849496307
1207	2014/05/08 10:59	test	1198.74515586003	1017.13519553305
1208	2014/05/08 11:00	test	1198.71603916102	1017.01411651401
1209	2014/05/08 11:01	test	1198.71781864902	1016.89396249701
1210	2014/05/08 11:02	test	1198.70798387501	1016.96856536309
1211	2014/05/08 11:03	test	1198.74689039099	1016.9210339241
1212	2014/05/08 11:04	test	1198.70829340303	1016.80174781405
1213	2014/05/08 11:05	test	1198.714358581	1016.72161729005
1214	2014/05/08 11:06	test	1198.73942621	1016.42411577899
1215	2014/05/08 11:07	test	1198.72262784501	1016.605615768
1216	2014/05/08 11:08	test	1198.72963615798	1016.66662944609
1217	2014/05/08 11:09	test	1198.73134464299	1016.71917778999
1218	2014/05/08 11:10	test	1198.73247209098	1016.92911619204
1219	2014/05/08 11:11	test	1198.74620952102	1016.99847488198
1220	2014/05/08 11:12	test	1198.74275828502	1017.078483299
1221	2014/05/08 11:13	test	1198.73605620401	1017.13843078399
1222	2014/05/08 11:14	test	1198.73398182401	1017.18293526699
1223	2014/05/08 11:15	test	1198.72663605103	1017.18547599704
1224	2014/05/08 11:16	test	1198.71772966901	1017.07462230802
1225	2014/05/08 11:17	test	1198.72390895698	1017.16319966305
1226	2014/05/08 11:18	test	1198.73967098398	1017.03116249805
1227	2014/05/08 11:19	test	1198.72413849103	1016.96966646006
1228	2014/05/08 11:20	test	1198.73162260302	1016.97813270509
1229	2014/05/08 11:21	test	1198.72371578502	1016.90956866299
1230	2014/05/08 11:22	test	1198.73041941103	1016.93917957402
1231	2014/05/08 11:23	test	1198.711938705	1016.83508540702
1232	2014/05/08 11:24	test	1198.71346529102	1016.47621210606
1233	2014/05/08 11:25	test	1198.720459965	1016.12981689698
1234	2014/05/08 11:26	test	1198.72275054402	1016.15442720102
1235	2014/05/08 11:27	test	1198.73220676999	1015.99864755606
1236	2014/05/08 11:28	test	1198.73669416498	1015.73868855101
1237	2014/05/08 11:29	test	1198.71582239802	1015.752673532
1238	2014/05/08 11:30	test	1198.728273916	1015.83019703103
1239	2014/05/08 11:31	test	1198.708370318	1015.39464764006
1240	2014/05/08 11:32	test	1198.715665091	1014.95253787003
1241	2014/05/08 11:33	test	1198.71456086001	1014.83882040402
1242	2014/05/08 11:34	test	1198.72803271003	1014.66401343304
1243	2014/05/08 11:35	test	1198.71769806801	1014.404118562
1244	2014/05/08 11:36	test	1198.71198294999	1014.31251351105
1245	2014/05/08 11:37	test	1198.71106179303	1014.394833258
1246	2014/05/08 11:38	test	1198.71186923003	1014.37977953907
1247	2014/05/08 11:39	test	1198.73164627299	1014.49608482304
1248	2014/05/08 11:40	test	1198.717550745	1014.55423152703
1249	2014/05/08 11:41	test	1198.73191205302	1014.43554809398
1250	2014/05/08 11:42	test	1198.720265012	1014.42975683103
1251	2014/05/08 11:43	test	1198.70891986403	1014.29845171201
1252	2014/05/08 11:44	test	1198.71724331501	1014.12683530699
1253	2014/05/08 11:45	test	1198.72107075702	1013.94994700502
1254	2014/05/08 11:46	test	1198.72080314398	1013.85424333508
1255	2014/05/08 11:47	test	1198.73735218	1013.86215165409
1256	2014/05/08 11:48	test	1198.71835535602	1013.89725751604
1257	2014/05/08 11:49	test	1198.73351351399	1013.66778070899
1258	2014/05/08 11:50	test	1198.72725654102	1013.62911172898
1259	2014/05/08 11:51	test	1198.72294910502	1013.62188926805
1260	2014/05/08 11:52	test	1198.71151850902	1013.80488183803
1261	2014/05/08 11:53	test	1198.72476913198	1013.78852363909
1262	2014/05/08 11:54	test	1198.71171984298	1013.83300144901
1263	2014/05/08 11:55	test	1198.72288007801	1013.77300197503
1264	2014/05/08 11:56	test	1198.71693483798	1013.65933417703
1265	2014/05/08 11:57	test	1198.73188026098	1013.56689632509
1266	2014/05/08 11:58	test	1198.74300088099	1013.53043806402
1267	2014/05/08 11:59	test	1198.734728501	1013.47483208799
1268	2014/05/08 12:00	test	1198.710151629	1013.44981535804
1269	2014/05/08 12:01	test	1198.72395816003	1013.39889211603
1270	2014/05/08 12:02	test	1198.72303683701	1013.56983175303
1271	2014/05/08 12:03	test	1198.73868023802	1013.68666963303
1272	2014/05/08 12:04	test	1198.72531803901	1013.643388686
1273	2014/05/08 12:05	test	1198.73388646299	1013.71877555002
1274	2014/05/08 12:06	test	1198.71448651998	1013.58548291004
1275	2014/05/08 12:07	test	1198.70867283799	1013.65495380107
1276	2014/05/08 12:08	test	1198.74286541401	1014.05636069702
1277	2014/05/08 12:09	test	1198.73521720798	1014.42545949004
1278	2014/05/08 12:10	test	1198.740380987	1014.69558863901
1279	2014/05/08 12:11	test	1198.743152157	1014.84492139006
1280	2014/05/08 12:12	test	1198.72159002098	1014.869130985
1281	2014/05/08 12:13	test	1198.71553514502	1014.98629628599
1282	2014/05/08 12:14	test	1198.734392991	1015.11523477209
1283	2014/05/08 12:15	test	1198.71639246901	1015.05431677599
1284	2014/05/08 12:16	test	1198.71288649202	1014.92379538808
1285	2014/05/08 12:17	test	1198.714439234	1015.13616293599
1286	2014/05/08 12:18	test	1198.707285841	1015.36818925606
1287	2014/05/08 12:19	test	1198.727009136	1015.79360496509
1288	2014/05/08 12:20	test	1198.71203442803	1015.96586955106
1289	2014/05/08 12:21	test	1198.74330774602	1015.91331857804
1290	2014/05/08 12:22	test	1198.71669140202	1015.91680723603
1291	2014/05/08 12:23	test	1198.72201802203	1015.75945280003
1292	2014/05/08 12:24	test	1198.73951419303	1015.36173874908
1293	2014/05/08 12:25	test	1198.72081566701	1015.08560672903
1294	2014/05/08 12:26	test	1198.74177978298	1015.06708867301
1295	2014/05/08 12:27	test	1198.71628533199	1015.368626351
1296	2014/05/08 12:28	test	1198.72837356903	1015.40987600607
1297	2014/05/08 12:29	test	1198.71574534802	1015.48314592603
1298	2014/05/08 12:30	test	1198.73967834201	1015.59588234604
1299	2014/05/08 12:31	test	1198.71542088001	1015.74722623103
1300	2014/05/08 12:32	test	1198.73067891499	1015.8554927361
1301	2014/05/08 12:33	test	1198.726613509	1015.78291606205
1302	2014/05/08 12:34	test	1198.73717881698	1015.84874745808
1303	2014/05/08 12:35	test	1198.74348084099	1015.83081395901
1304	2014/05/08 12:36	test	1198.71904976398	1015.68444009009
1305	2014/05/08 12:37	test	1198.710807	1015.312769774
1306	2014/05/08 12:38	test	1198.72529453301	1014.74262683699
1307	2014/05/08 12:39	test	1198.72478564898	1014.25662737899
1308	2014/05/08 12:40	test	1198.730058324	1013.79366803402
1309	2014/05/08 12:41	test	1198.73202518502	1013.42506191006
1310	2014/05/08 12:42	test	1198.734247924	1013.18633910408
1311	2014/05/08 12:43	test	1198.72228855401	1012.995315562
1312	2014/05/08 12:44	test	1198.73773584503	1012.82208121603
1313	2014/05/08 12:45	test	1198.707707113	1012.76622001699
1314	2014/05/08 12:46	test	1198.74052008201	1012.67957110598
1315	2014/05/08 12:47	test	1198.72263774299	1012.72233561799
1316	2014/05/08 12:48	test	1198.73084047902	1012.55036301899
1317	2014/05/08 12:49	test	1198.72485915298	1012.46502310305
1318	2014/05/08 12:50	test	1198.74163643399	1012.33645422407
1319	2014/05/08 12:51	test	1198.74355131999	1012.40429015609
1320	2014/05/08 12:52	test	1198.72055615898	1012.40525817603
1321	2014/05/08 12:53	test	1198.74110644602	1012.35496239306
1322	2014/05/08 12:54	test	1198.73596984998	1012.39982592105
1323	2014/05/08 12:55	test	1198.72212622198	1012.30559476803
1324	2014/05/08 12:56	test	1198.73818364402	1012.14137149299
1325	2014/05/08 12:57	test	1198.73065975198	1011.83632644499
1326	2014/05/08 12:58	test	1198.705936777	1011.78590139502
1327	2014/05/08 12:59	test	1198.71194398298	1011.93724130304
1328	2014/05/08 13:00	test	1198.74320431298	1011.82299541205
1329	2014/05/08 13:01	test	1198.71576858603	1011.637477412
1330	2014/05/08 13:02	test	1198.71303146402	1011.53477103403
1331	2014/05/08 13:03	test	1198.73225902399	1011.69500828406
1332	2014/05/08 13:04	test	1198.74158316298	1011.84288016008
1333	2014/05/08 13:05	test	1198.70769909798	1011.69370617298
1334	2014/05/08 13:06	test	1198.73957349401	1011.21308998705
1335	2014/05/08 13:07	test	1207.938723417	1010.88055286603
1336	2014/05/08 13:08	test	1209.75949662499	1014.68663543707
1337	2014/05/08 13:09	test	1209.79349177203	1015.11257277906
1338	2014/05/08 13:10	test	1209.78618897201	1014.74804874905
1339	2014/05/08 13:11	test	1209.79546345398	1013.97313676402
1340	2014/05/08 13:12	test	1209.79375664599	1013.27918929607
1341	2014/05/08 13:13	test	1209.77730843402	1012.87425938202
1342	2014/05/08 13:14	test	1209.75855052803	1012.764769278
1343	2014/05/08 13:15	test	1209.79074049898	1012.62473284302
1344	2014/05/08 13:16	test	1209.77259089198	1012.59435393498
1345	2014/05/08 13:17	test	1209.76557750098	1012.65573660599
1346	2014/05/08 13:18	test	1209.77074539801	1012.59907194809
1347	2014/05/08 13:19	test	1209.78722482803	1012.65865681903
1348	2014/05/08 13:20	test	1209.782229434	1012.83290129108
1349	2014/05/08 13:21	test	1209.77530022	1012.92442445201
1350	2014/05/08 13:22	test	1209.791856314	1012.762818138
1351	2014/05/08 13:23	test	1209.761262524	1012.32774321502
1352	2014/05/08 13:24	test	1209.791020779	1012.22480129404
1353	2014/05/08 13:25	test	1209.76649227203	1012.19473564299
1354	2014/05/08 13:26	test	1209.76641479199	1012.103164364
1355	2014/05/08 13:27	test	1209.79165209498	1012.042284425
1356	2014/05/08 13:28	test	1209.77890797803	1012.0666022501
1357	2014/05/08 13:29	test	1209.78466814302	1012.07603606803
1358	2014/05/08 13:30	test	1209.79068505799	1012.0652631491
1359	2014/05/08 13:31	test	1209.776312384	1012.06011904601
1360	2014/05/08 13:32	test	1209.78030343802	1011.95959881099
1361	2014/05/08 13:33	test	1209.78403227602	1011.86501486809
1362	2014/05/08 13:34	test	1209.76082267798	1012.07258095406
1363	2014/05/08 13:35	test	1206.07428756298	1012.06183727703
1364	2014/05/08 13:36	test	1198.70841249003	1012.16380670504
1365	2014/05/08 13:37	test	1198.72429096198	1012.303903786
1366	2014/05/08 13:38	test	1198.73833911802	1012.246427526
1367	2014/05/08 13:39	test	1198.71727354202	1012.19348929508
1368	2014/05/08 13:40	test	1198.70876576001	1012.25069891498
1369	2014/05/08 13:41	test	1198.73879577103	1012.12011763407
1370	2014/05/08 13:42	test	1198.72108570399	1012.08837358409
1371	2014/05/08 13:43	test	1198.73938154901	1012.47217658604
1372	2014/05/08 13:44	test	1198.73275999102	1012.79783893307
1373	2014/05/08 13:45	test	1198.72457037703	1013.12874703598
1374	2014/05/08 13:46	test	1198.72226689802	1013.41224297299
1375	2014/05/08 13:47	test	1198.72551180399	1013.57128077303
1376	2014/05/08 13:48	test	1198.70678550703	1013.62474402203
1377	2014/05/08 13:49	test	1198.73079450801	1013.62262029503
1378	2014/05/08 13:50	test	1198.73897941201	1013.63691954606
1379	2014/05/08 13:51	test	1198.710149594	1013.57989264408
1380	2014/05/08 13:52	test	1198.73463132302	1013.66619840206
1381	2014/05/08 13:53	test	1198.706741111	1013.53413945704
1382	2014/05/08 13:54	test	1198.74107777001	1013.44350906205
1383	2014/05/08 13:55	test	1198.72752361	1013.24218779604
1384	2014/05/08 13:56	test	1198.73952203302	1012.898761858
1385	2014/05/08 13:57	test	1198.72108569799	1012.91495126509
1386	2014/05/08 13:58	test	1198.73127850599	1012.87732990505
1387	2014/05/08 13:59	test	1198.72020440601	1012.81890452409
1388	2014/05/08 14:00	test	1198.71475677099	1012.84145086701
1389	2014/05/08 14:01	test	1198.73240243003	1013.09823764605
1390	2014/05/08 14:02	test	1198.73224606202	1013.406300848
1391	2014/05/08 14:03	test	1198.71022203402	1013.70147126506
1392	2014/05/08 14:04	test	1198.72980511503	1013.64879661705
1393	2014/05/08 14:05	test	1198.74126917898	1013.74622507801
1394	2014/05/08 14:06	test	1198.719438773	1013.73667279701
1395	2014/05/08 14:07	test	1198.74096162303	1013.71204143704
1396	2014/05/08 14:08	test	1198.72883238702	1013.70117371203
1397	2014/05/08 14:09	test	1198.72301233298	1014.04031440406
1398	2014/05/08 14:10	test	1198.74177587003	1014.407391974
1399	2014/05/08 14:11	test	1198.72411820403	1014.539225452
1400	2014/05/08 14:12	test	1198.72816557199	1014.85716467409
1401	2014/05/08 14:13	test	1198.709812021	1015.10336027702
1402	2014/05/08 14:14	test	1198.71115197102	1015.25033170008
1403	2014/05/08 14:15	test	1198.72590852302	1015.36524008599
1404	2014/05/08 14:16	test	1198.73689556302	1015.56295997999
1405	2014/05/08 14:17	test	1198.70798102702	1015.54928999708
1406	2014/05/08 14:18	test	1198.721921121	1015.49346673698
1407	2014/05/08 14:19	test	1198.730260365	1015.399872293
1408	2014/05/08 14:20	test	1198.72617402102	1015.42204915499
1409	2014/05/08 14:21	test	1198.70825432701	1015.35944401205
1410	2014/05/08 14:22	test	1198.71509270399	1015.092047279
1411	2014/05/08 14:23	test	1198.723924427	1014.85658270109
1412	2014/05/08 14:24	test	1198.72720514901	1014.57321980805
1413	2014/05/08 14:25	test	1198.71448042901	1014.12415960606
1414	2014/05/08 14:26	test	1198.72825205198	1011.88637327601
1415	2014/05/08 14:27	test	1198.713820473	1011.67291870899
1416	2014/05/08 14:28	test	1198.71118817199	1013.63507315505
1417	2014/05/08 14:29	test	1198.71306163503	1014.91131060699
1418	2014/05/08 14:30	test	1198.720439784	1012.76346499205
1419	2014/05/08 14:31	test	1198.70870084001	1014.71537541307
1420	2014/05/08 14:32	test	1198.73108000302	1015.89145398408
1421	2014/05/08 14:33	test	1198.73637715203	1015.70899122604
1422	2014/05/08 14:34	test	1198.72451796499	1016.10604457208
1423	2014/05/08 14:35	test	1198.73104788701	1016.83655587805
1424	2014/05/08 14:36	test	1198.739181938	1017.16398368601
1425	2014/05/08 14:37	test	1198.72012042103	1017.36083858099
1426	2014/05/08 14:38	test	1198.73305975902	1017.51045803307
1427	2014/05/08 14:39	test	1198.72909608803	1017.61410198302
1428	2014/05/08 14:40	test	1198.71818050498	1017.70464373799
1429	2014/05/08 14:41	test	1198.74605611898	1018.01728859404
1430	2014/05/08 14:42	test	1198.71949203702	1018.29407618998
1431	2014/05/08 14:43	test	1198.74326702103	1018.70278075803
1432	2014/05/08 14:44	test	1198.72026041499	1018.83139136003
1433	2014/05/08 14:45	test	1198.716440477	1018.68397537002
1434	2014/05/08 14:46	test	1198.71885411598	1018.64679028501
1435	2014/05/08 14:47	test	1198.73660320399	1019.02412144304
1436	2014/05/08 14:48	test	1198.73012515099	1019.41051726509
1437	2014/05/08 14:49	test	1198.71543277503	1019.60582910501
1438	2014/05/08 14:50	test	1198.72843069298	1019.17400313204
1439	2014/05/08 14:51	test	1198.74773660698	1018.61478716705
1440	2014/05/08 14:52	test	1198.74100870301	1018.58910670702
1441	2014/05/08 14:53	test	1198.72887450998	1018.22801737301
1442	2014/05/08 14:54	test	1198.723454113	1018.18003905204
1443	2014/05/08 14:55	test	1198.71146341902	1018.54993723705
1444	2014/05/08 14:56	test	1198.72071512998	1018.46454168705
1445	2014/05/08 14:57	test	1198.71687919699	1018.20471533202
1446	2014/05/08 14:58	test	1198.71938609699	1018.16482291406
1447	2014/05/08 14:59	test	1198.72607751802	1018.22740313399
1448	2014/05/08 15:00	test	1198.73772343202	1018.26555433299
1449	2014/05/08 15:01	test	1198.72800243401	1018.49866992503
1450	2014/05/08 15:02	test	1198.71214502899	1018.74762641103
1451	2014/05/08 15:03	test	1198.74426988402	1018.84224266
1452	2014/05/08 15:04	test	1198.73298826598	1018.74501455599
1453	2014/05/08 15:05	test	1198.71285705798	1018.82578137598
1454	2014/05/08 15:06	test	1198.72427047498	1018.50698399404
1455	2014/05/08 15:07	test	1198.72006318299	1018.00365529698
1456	2014/05/08 15:08	test	1198.71161321102	1017.675393324
1457	2014/05/08 15:09	test	1198.71405790601	1017.58088115708
1458	2014/05/08 15:10	test	1198.72516265401	1017.48876614298
1459	2014/05/08 15:11	test	1198.73585591099	1017.41462192603
1460	2014/05/08 15:12	test	1198.72156521701	1017.35700748407
1461	2014/05/08 15:13	test	1198.72179966199	1017.37418567506
1462	2014/05/08 15:14	test	1198.73374472203	1017.40372458601
1463	2014/05/08 15:15	test	1198.74274705298	1017.46055528207
1464	2014/05/08 15:16	test	1198.71408671298	1017.43818109808
1465	2014/05/08 15:17	test	1198.73893358902	1016.98130429909
1466	2014/05/08 15:18	test	1198.72933445603	1016.49406604609
1467	2014/05/08 15:19	test	1198.71931775002	1016.27852017502
1468	2014/05/08 15:20	test	1198.74044525501	1016.01254837704
1469	2014/05/08 15:21	test	1198.71780873899	1015.94893926999
1470	2014/05/08 15:22	test	1198.734904324	1015.85535295005
1471	2014/05/08 15:23	test	1198.71277498198	1015.83024073904
1472	2014/05/08 15:24	test	1198.73834374	1015.83090990502
1473	2014/05/08 15:25	test	1198.70676734101	1016.04856407701
1474	2014/05/08 15:26	test	1198.711422197	1016.14847862499
1475	2014/05/08 15:27	test	1198.73953887203	1016.00613986608
1476	2014/05/08 15:28	test	1198.71641294402	1015.87610674405
1477	2014/05/08 15:29	test	1198.73020597099	1015.81790741405
1478	2014/05/08 15:30	test	1198.71380344703	1015.80868146906
1479	2014/05/08 15:31	test	1198.72846900701	1015.98164905002
1480	2014/05/08 15:32	test	1198.71122419799	1015.94081642607
1481	2014/05/08 15:33	test	1198.72491361701	1016.07224715699
1482	2014/05/08 15:34	test	1198.72749648301	1016.03893276805
1483	2014/05/08 15:35	test	1198.708620833	1015.66961558
1484	2014/05/08 15:36	test	1198.71758519503	1015.42622094403
1485	2014/05/08 15:37	test	1198.73957506998	1015.28881713701
1486	2014/05/08 15:38	test	1198.73421176703	1015.21401672601
1487	2014/05/08 15:39	test	1198.70760063198	1015.46706595609
1488	2014/05/08 15:40	test	1198.71544892201	1015.46943184698
1489	2014/05/08 15:41	test	1198.70651137701	1015.51409860107
1490	2014/05/08 15:42	test	1198.713721106	1015.56907475402
1491	2014/05/08 15:43	test	1198.74533275701	1015.41009008407
1492	2014/05/08 15:44	test	1198.712540776	1015.18292378308
1493	2014/05/08 15:45	test	1198.72294232703	1015.28981718607
1494	2014/05/08 15:46	test	1198.719098614	1015.64568947302
1495	2014/05/08 15:47	test	1198.73952786601	1016.06121983007
1496	2014/05/08 15:48	test	1198.72953067301	1016.08091947902
1497	2014/05/08 15:49	test	1198.71161153703	1015.90468953399
1498	2014/05/08 15:50	test	1198.74382564798	1016.01506687899
1499	2014/05/08 15:51	test	1198.71779438498	1016.46250264999
1500	2014/05/08 15:52	test	1198.71312308102	1016.81599449203
1501	2014/05/08 15:53	test	1198.725854313	1017.21827930305
1502	2014/05/08 15:54	test	1198.73935691599	1017.27984364401
1503	2014/05/08 15:55	test	1198.73203731398	1017.05634715303
1504	2014/05/08 15:56	test	1198.74507176701	1016.961829999
1505	2014/05/08 15:57	test	1198.72104435199	1016.92421375506
1506	2014/05/08 15:58	test	1198.73154638702	1016.98015432502
1507	2014/05/08 15:59	test	1198.73973015399	1016.97387883102
1508	2014/05/08 16:00	test	1198.71569456998	1017.02796394704
1509	2014/05/08 16:01	test	1198.742293344	1016.97520367103
1510	2014/05/08 16:02	test	1198.724832915	1016.94891729101
1511	2014/05/08 16:03	test	1198.71972522099	1016.64056483703
1512	2014/05/08 16:04	test	1198.74598312698	1016.54394815001
1513	2014/05/08 16:05	test	1198.71825295303	1016.514893585
1514	2014/05/08 16:06	test	1198.71768989402	1016.50864193309
1515	2014/05/08 16:07	test	1198.74053210003	1016.51706601703
1516	2014/05/08 16:08	test	1198.74664944003	1016.42635835405
1517	2014/05/08 16:09	test	1198.731565219	1016.24504697509
1518	2014/05/08 16:10	test	1198.71759162802	1016.19649738306
1519	2014/05/08 16:11	test	1198.73581962002	1016.11209591501
1520	2014/05/08 16:12	test	1198.718979939	1016.05838377809
1521	2014/05/08 16:13	test	1198.73659416998	1016.09814434603
1522	2014/05/08 16:14	test	1198.71686823701	1016.33843877807
1523	2014/05/08 16:15	test	1198.72372000798	1016.53055888799
1524	2014/05/08 16:16	test	1198.74539065699	1016.75966427603
1525	2014/05/08 16:17	test	1198.72110750101	1016.84107388405
1526	2014/05/08 16:18	test	1198.711059683	1016.798049037
1527	2014/05/08 16:19	test	1198.711217198	1016.82019230805
1528	2014/05/08 16:20	test	1198.71956611099	1016.98408943007
1529	2014/05/08 16:21	test	1198.72014008003	1017.04766451404
1530	2014/05/08 16:22	test	1198.73116831301	1017.04760426306
1531	2014/05/08 16:23	test	1198.737896993	1017.04759796103
1532	2014/05/08 16:24	test	1198.72646217502	1017.03023382404
1533	2014/05/08 16:25	test	1198.72222465003	1017.05511954299
1534	2014/05/08 16:26	test	1198.721495968	1016.80915968306
1535	2014/05/08 16:27	test	1198.72527171101	1016.54477311706
1536	2014/05/08 16:28	test	1198.71929322602	1016.51344656304
1537	2014/05/08 16:29	test	1198.73312512803	1016.34586860798
1538	2014/05/08 16:30	test	1198.73342862702	1015.94065268
1539	2014/05/08 16:31	test	1198.71093505702	1015.60264049598
1540	2014/05/08 16:32	test	1198.724061838	1015.50774897309
1541	2014/05/08 16:33	test	1198.73023966799	1015.25513870199
1542	2014/05/08 16:34	test	1198.73844939598	1015.02385677106
1543	2014/05/08 16:35	test	1198.73410068802	1014.87205679307
1544	2014/05/08 16:36	test	1198.71260756202	1014.86595168908
1545	2014/05/08 16:37	test	1198.71882172098	1014.7546563861
1546	2014/05/08 16:38	test	1198.72277201101	1014.73709360301
1547	2014/05/08 16:39	test	1198.72656656703	1014.76295544906
1548	2014/05/08 16:40	test	1198.73574282898	1014.86789035506
1549	2014/05/08 16:41	test	1198.74259817402	1014.86978960503
1550	2014/05/08 16:42	test	1198.71690388303	1014.835684316
1551	2014/05/08 16:43	test	1198.72511957301	1014.98185025901
1552	2014/05/08 16:44	test	1198.72833595501	1014.95687407104
1553	2014/05/08 16:45	test	1198.73345190001	1014.845382386
1554	2014/05/08 16:46	test	1198.72599921899	1014.91112464108
1555	2014/05/08 16:47	test	1198.71152891003	1014.98098890006
1556	2014/05/08 16:48	test	1198.742445454	1014.97227617505
1557	2014/05/08 16:49	test	1198.71518277103	1015.03272239398
1558	2014/05/08 16:50	test	1198.71381787298	1015.08943262906
1559	2014/05/08 16:51	test	1198.72793192603	1015.1750158791
1560	2014/05/08 16:52	test	1198.740989318	1015.29189205403
1561	2014/05/08 16:53	test	1198.70699798001	1015.36267696205
1562	2014/05/08 16:54	test	1198.73080136301	1015.50437297602
1563	2014/05/08 16:55	test	1198.725050084	1015.60402609908
1564	2014/05/08 16:56	test	1198.72378584603	1015.66226454906
1565	2014/05/08 16:57	test	1198.743040008	1015.77425987506
1566	2014/05/08 16:58	test	1198.71969363501	1015.68057050998
1567	2014/05/08 16:59	test	1198.737881004	1015.54909587209
1568	2014/05/08 17:00	test	1198.72031410603	1015.51747047901
1569	2014/05/08 17:01	test	1198.726445259	1015.610340085
1570	2014/05/08 17:02	test	1198.711928059	1015.50731400005
1571	2014/05/08 17:03	test	1198.72808311798	1015.61021165003
1572	2014/05/08 17:04	test	1198.71307664603	1015.78337084304
1573	2014/05/08 17:05	test	1198.73262708698	1015.82909630402
1574	2014/05/08 17:06	test	1198.70718071901	1015.783463064
1575	2014/05/08 17:07	test	1198.71615952498	1015.809844665
1576	2014/05/08 17:08	test	1198.70664207701	1015.885217231
1577	2014/05/08 17:09	test	1198.73773136898	1015.88771787705
1578	2014/05/08 17:10	test	1198.71253697498	1015.93711047003
1579	2014/05/08 17:11	test	1198.73810280301	1016.18618386704
1580	2014/05/08 17:12	test	1198.707809999	1016.29696695809
1581	2014/05/08 17:13	test	1198.72300409502	1016.46897972107
1582	2014/05/08 17:14	test	1198.73586991901	1016.69800945104
1583	2014/05/08 17:15	test	1198.71104455402	1016.92075213103
1584	2014/05/08 17:16	test	1198.71144721599	1017.210957904
1585	2014/05/08 17:17	test	1198.74418408098	1017.39786571602
1586	2014/05/08 17:18	test	1198.73638953303	1017.64283694502
1587	2014/05/08 17:19	test	1198.733524004	1017.78062245704
1588	2014/05/08 17:20	test	1198.72276074602	1017.92490323307
1589	2014/05/08 17:21	test	1198.74569656403	1017.89988487808
1590	2014/05/08 17:22	test	1198.71013009001	1017.82729327504
1591	2014/05/08 17:23	test	1198.72534747003	1017.69338916405
1592	2014/05/08 17:24	test	1198.71220341203	1017.52162670204
1593	2014/05/08 17:25	test	1198.70863534603	1017.50388017809
1594	2014/05/08 17:26	test	1198.74034648103	1017.19228558603
1595	2014/05/08 17:27	test	1198.72450633498	1017.11340904003
1596	2014/05/08 17:28	test	1198.72214708803	1016.87829045707
1597	2014/05/08 17:29	test	1198.72263447999	1016.39106528205
1598	2014/05/08 17:30	test	1198.731163811	1016.07395490806
1599	2014/05/08 17:31	test	1198.71640964702	1015.91375903704
1600	2014/05/08 17:32	test	1198.73258285603	1015.79750515707
1601	2014/05/08 17:33	test	1198.71913233999	1015.73791920801
1602	2014/05/08 17:34	test	1198.72295256198	1015.82667403901
1603	2014/05/08 17:35	test	1198.74532161903	1015.98798358708
1604	2014/05/08 17:36	test	1198.70886177203	1016.184473373
1605	2014/05/08 17:37	test	1198.740279602	1016.29142230703
1606	2014/05/08 17:38	test	1198.74066549598	1016.238235884
1607	2014/05/08 17:39	test	1198.70953850599	1016.09586356906
1608	2014/05/08 17:40	test	1198.738973403	1016.03922501102
1609	2014/05/08 17:41	test	1198.73240639799	1015.98393961205
1610	2014/05/08 17:42	test	1198.726296279	1016.20599423803
1611	2014/05/08 17:43	test	1198.71290891699	1016.385391925
1612	2014/05/08 17:44	test	1198.729834328	1016.50569819007
1613	2014/05/08 17:45	test	1198.73581590503	1016.60298475309
1614	2014/05/08 17:46	test	1198.71783849801	1016.80871900101
1615	2014/05/08 17:47	test	1198.72839070798	1017.08870089205
1616	2014/05/08 17:48	test	1198.73028071102	1017.1148476071
1617	2014/05/08 17:49	test	1198.72741210699	1017.22454991401
1618	2014/05/08 17:50	test	1198.72952307103	1017.39546677307
1619	2014/05/08 17:51	test	1198.737397519	1017.34487123205
1620	2014/05/08 17:52	test	1198.73855432903	1017.25429672608
1621	2014/05/08 17:53	test	1198.720791195	1017.07253936806
1622	2014/05/08 17:54	test	1198.735727027	1016.89246247604
1623	2014/05/08 17:55	test	1198.70964992099	1016.73220209801
1624	2014/05/08 17:56	test	1198.723488772	1016.60100660403
1625	2014/05/08 17:57	test	1198.71019891399	1016.43590532104
1626	2014/05/08 17:58	test	1198.73163875501	1016.22974961507
1627	2014/05/08 17:59	test	1198.73817396502	1016.19564479508
1628	2014/05/08 18:00	test	1198.72353262099	1016.18316532299
1629	2014/05/08 18:01	test	1198.738574257	1016.09027204302
1630	2014/05/08 18:02	test	1198.72866411903	1015.88961239508
1631	2014/05/08 18:03	test	1198.744374912	1015.87296262907
1632	2014/05/08 18:04	test	1198.730237098	1015.98569037707
1633	2014/05/08 18:05	test	1198.74161651998	1016.00154371304
1634	2014/05/08 18:06	test	1198.71492109098	1016.10484674806
1635	2014/05/08 18:07	test	1198.73417312902	1016.09929756308
1636	2014/05/08 18:08	test	1198.72281912598	1016.62437407603
1637	2014/05/08 18:09	test	1199.66237591399	1017.00278603099
1638	2014/05/08 18:10	test	1201.50776732503	1016.33902779303
1639	2014/05/08 18:11	test	1198.71352328302	1015.52793239406
1640	2014/05/08 18:12	test	1198.73791970999	1014.83716136403
1641	2014/05/08 18:13	test	1198.71342908102	1014.73448216205
1642	2014/05/08 18:14	test	1198.73806608102	1014.69224705
1643	2014/05/08 18:15	test	1198.72824995202	1014.73204748007
1644	2014/05/08 18:16	test	1198.71827024902	1014.77053060802
1645	2014/05/08 18:17	test	1198.73442736	1014.97961403907
1646	2014/05/08 18:18	test	1198.74417793803	1015.12550173001
1647	2014/05/08 18:19	test	1198.71095039503	1015.285428453
1648	2014/05/08 18:20	test	1198.73052548803	1015.51678019902
1649	2014/05/08 18:21	test	1198.74557842698	1015.70766667509
1650	2014/05/08 18:22	test	1198.73000487901	1015.90129674308
1651	2014/05/08 18:23	test	1198.71481652401	1015.91068883799
1652	2014/05/08 18:24	test	1198.73479193402	1015.89365329803
1653	2014/05/08 18:25	test	1198.71157356701	1015.87158078805
1654	2014/05/08 18:26	test	1198.71565614402	1015.91095290508
1655	2014/05/08 18:27	test	1198.72652526299	1015.94769032905
1656	2014/05/08 18:28	test	1198.73956486001	1015.92151299806
1657	2014/05/08 18:29	test	1198.71658140002	1015.59664612403
1658	2014/05/08 18:30	test	1198.74224969203	1015.21296800801
1659	2014/05/08 18:31	test	1198.71214972902	1014.93124228006
1660	2014/05/08 18:32	test	1198.72632855602	1014.76539401303
1661	2014/05/08 18:33	test	1198.71915984503	1014.47266132908
1662	2014/05/08 18:34	test	1198.71881345502	1014.24128417706
1663	2014/05/08 18:35	test	1198.73530286201	1014.19478299201
1664	2014/05/08 18:36	test	1198.73279516702	1014.25423475401
1665	2014/05/08 18:37	test	1198.71350379701	1014.30569416203
1666	2014/05/08 18:38	test	1198.70660377399	1014.31622184906
1667	2014/05/08 18:39	test	1198.728327444	1014.31903486908
1668	2014/05/08 18:40	test	1198.74238657003	1014.37505549006
1669	2014/05/08 18:41	test	1198.72163028101	1014.28208532208
1670	2014/05/08 18:42	test	1198.71173160599	1014.31884849898
1671	2014/05/08 18:43	test	1198.73746222502	1014.30892224901
1672	2014/05/08 18:44	test	1198.71215331403	1014.22315489198
1673	2014/05/08 18:45	test	1198.73692514398	1014.18274901703
1674	2014/05/08 18:46	test	1198.72560176003	1014.02687168808
1675	2014/05/08 18:47	test	1198.710774326	1013.82703989907
1676	2014/05/08 18:48	test	1198.72745693603	1013.87752079801
1677	2014/05/08 18:49	test	1198.73870322801	1013.99535183504
1678	2014/05/08 18:50	test	1198.73995935003	1013.84825309901
1679	2014/05/08 18:51	test	1198.741259548	1013.61761861108
1680	2014/05/08 18:52	test	1198.73317792499	1013.22857269505
1681	2014/05/08 18:53	test	1198.72801511199	1012.95552451001
1682	2014/05/08 18:54	test	1198.74419460801	1012.76128561504
1683	2014/05/08 18:55	test	1198.715249289	1012.70822111599
1684	2014/05/08 18:56	test	1198.71772769699	1012.76884752407
1685	2014/05/08 18:57	test	1198.711280077	1012.87161635805
1686	2014/05/08 18:58	test	1202.424234259	1015.52194980206
1687	2014/05/08 18:59	test	1200.56710498	1016.81120834406
1688	2014/05/08 19:00	test	1198.74484152603	1015.69525356404
1689	2014/05/08 19:01	test	1198.71320527402	1018.08192503802
1690	2014/05/08 19:02	test	1198.74360959203	1019.94166174007
1691	2014/05/08 19:03	test	1198.742313041	1020.51905923407
1692	2014/05/08 19:04	test	1198.71938320098	1020.057923413
1693	2014/05/08 19:05	test	1198.729565866	1020.01796564099
1694	2014/05/08 19:06	test	1198.74744373199	1019.58776526898
1695	2014/05/08 19:07	test	1201.48619100603	1017.75190693699
1696	2014/05/08 19:08	test	1202.394805833	1015.73870015598
1697	2014/05/08 19:09	test	1198.70535715402	1012.62135258003
1698	2014/05/08 19:10	test	1198.71670243202	1013.34951619804
1699	2014/05/08 19:11	test	1198.736623501	1013.286007441
1700	2014/05/08 19:12	test	1198.74534991098	1012.95513724803
1701	2014/05/08 19:13	test	1198.72606764	1012.54673578206
1702	2014/05/08 19:14	test	1198.73659544199	1012.38960741402
1703	2014/05/08 19:15	test	1198.71612568002	1012.32429501798
1704	2014/05/08 19:16	test	1198.72014998901	1012.24886617099
1705	2014/05/08 19:17	test	1198.71463668498	1012.54661381105
1706	2014/05/08 19:18	test	1198.730836178	1012.71719344507
1707	2014/05/08 19:19	test	1198.711773335	1012.63561002107
1708	2014/05/08 19:20	test	1198.74347156601	1012.49352064601
1709	2014/05/08 19:21	test	1198.74277761701	1012.51152789406
1710	2014/05/08 19:22	test	1198.714063972	1012.4531782741
1711	2014/05/08 19:23	test	1198.727632939	1012.313494412
1712	2014/05/08 19:24	test	1198.72493234999	1012.32477238006
1713	2014/05/08 19:25	test	1198.71516550198	1012.30349205504
1714	2014/05/08 19:26	test	1198.71696659498	1012.12537292705
1715	2014/05/08 19:27	test	1198.71122487	1012.14533474599
1716	2014/05/08 19:28	test	1198.74228978198	1012.20663025102
1717	2014/05/08 19:29	test	1198.73093778401	1012.38547531608
1718	2014/05/08 19:30	test	1198.71525921201	1012.53853475605
1719	2014/05/08 19:31	test	1198.72671366099	1012.61871422001
1720	2014/05/08 19:32	test	1198.70800189202	1012.46700059506
1721	2014/05/08 19:33	test	1198.72385854198	1012.40128500399
1722	2014/05/08 19:34	test	1198.71263985598	1012.451633755
1723	2014/05/08 19:35	test	1198.71592978702	1012.65028334607
1724	2014/05/08 19:36	test	1198.73738383799	1012.91375675309
1725	2014/05/08 19:37	test	1198.73324867	1013.22316627204
1726	2014/05/08 19:38	test	1198.74419070099	1013.50695368403
1727	2014/05/08 19:39	test	1198.72736787499	1013.78372458008
1728	2014/05/08 19:40	test	1198.737387651	1013.86066810403
1729	2014/05/08 19:41	test	1198.74053464003	1014.07381263003
1730	2014/05/08 19:42	test	1198.70730512601	1014.067362678
1731	2014/05/08 19:43	test	1198.74489838199	1013.99564098602
1732	2014/05/08 19:44	test	1198.71105557401	1014.10721806507
1733	2014/05/08 19:45	test	1198.73627136502	1014.41947202408
1734	2014/05/08 19:46	test	1198.71116139798	1014.58281471604
1735	2014/05/08 19:47	test	1198.72851849103	1014.65909080999
1736	2014/05/08 19:48	test	1198.74218395201	1014.81514786999
1737	2014/05/08 19:49	test	1198.73937884299	1015.02198228904
1738	2014/05/08 19:50	test	1198.709467504	1015.25885268208
1739	2014/05/08 19:51	test	1198.71565053199	1015.29549677507
1740	2014/05/08 19:52	test	1198.72358842898	1015.41226189805
1741	2014/05/08 19:53	test	1198.72059756203	1015.54889726406
1742	2014/05/08 19:54	test	1198.72439467203	1015.51859391702
1743	2014/05/08 19:55	test	1198.70745518198	1015.515636686
1744	2014/05/08 19:56	test	1198.73784541199	1015.62301743904
1745	2014/05/08 19:57	test	1198.74021032103	1015.35014258104
1746	2014/05/08 19:58	test	1198.71705168101	1015.18752751802
1747	2014/05/08 19:59	test	1198.70867009298	1015.14279653504
1748	2014/05/08 20:00	test	1198.72870846	1015.0141887361
1749	2014/05/08 20:01	test	1198.73522842402	1014.55625151005
1750	2014/05/08 20:02	test	1198.73145538301	1014.55660976702
1751	2014/05/08 20:03	test	1198.71615348803	1014.76098125009
1752	2014/05/08 20:04	test	1198.71199867298	1015.116122387
1753	2014/05/08 20:05	test	1198.71246624598	1015.43533828005
1754	2014/05/08 20:06	test	1198.72236586298	1015.60707820009
1755	2014/05/08 20:07	test	1198.707018491	1015.86350403808
1756	2014/05/08 20:08	test	1198.70933604101	1016.15939648403
1757	2014/05/08 20:09	test	1198.71990744903	1016.29881682305
1758	2014/05/08 20:10	test	1198.72337159002	1016.40784563799
1759	2014/05/08 20:11	test	1198.71156246599	1016.44599704409
1760	2014/05/08 20:12	test	1198.74117913999	1016.51168625499
1761	2014/05/08 20:13	test	1198.71877324901	1016.44198822603
1762	2014/05/08 20:14	test	1198.72538957803	1016.259118633
1763	2014/05/08 20:15	test	1198.71760240302	1016.06164851005
1764	2014/05/08 20:16	test	1198.73742928798	1015.75660331699
1765	2014/05/08 20:17	test	1198.72147148103	1015.51185658399
1766	2014/05/08 20:18	test	1198.71858817502	1015.43084816705
1767	2014/05/08 20:19	test	1198.72537036298	1015.59466940502
1768	2014/05/08 20:20	test	1198.71592907602	1015.78324747703
1769	2014/05/08 20:21	test	1198.71860552399	1015.93431993003
1770	2014/05/08 20:22	test	1198.73245521099	1016.007120786
1771	2014/05/08 20:23	test	1198.72648689902	1015.84194430406
1772	2014/05/08 20:24	test	1198.73452708201	1015.51789744105
1773	2014/05/08 20:25	test	1198.70957381598	1015.02861401602
1774	2014/05/08 20:26	test	1198.73843957501	1014.80748763809
1775	2014/05/08 20:27	test	1198.717534906	1014.80431419401
1776	2014/05/08 20:28	test	1198.71405767702	1014.85094574001
1777	2014/05/08 20:29	test	1198.72937657801	1014.79758476198
1778	2014/05/08 20:30	test	1198.72157087998	1014.75501770305
1779	2014/05/08 20:31	test	1198.73824401299	1014.73604036099
1780	2014/05/08 20:32	test	1198.74092520698	1014.99667104403
1781	2014/05/08 20:33	test	1198.74356032303	1015.24139381107
1782	2014/05/08 20:34	test	1198.71404347901	1015.19061105407
1783	2014/05/08 20:35	test	1198.72434075002	1014.99688883405
1784	2014/05/08 20:36	test	1198.74576909601	1015.06762965198
1785	2014/05/08 20:37	test	1198.72276136	1015.24662266299
1786	2014/05/08 20:38	test	1198.73122291401	1015.40664920805
1787	2014/05/08 20:39	test	1198.74100209703	1015.48607789609
1788	2014/05/08 20:40	test	1198.72856549703	1015.64662704105
1789	2014/05/08 20:41	test	1198.71295780002	1015.90576256299
1790	2014/05/08 20:42	test	1198.736964554	1015.69853153208
1791	2014/05/08 20:43	test	1198.72368426202	1015.56841112499
1792	2014/05/08 20:44	test	1198.70989218401	1015.56155675999
1793	2014/05/08 20:45	test	1198.736114475	1015.66224479699
1794	2014/05/08 20:46	test	1198.742931763	1015.75202869205
1795	2014/05/08 20:47	test	1198.74633620703	1015.59746199299
1796	2014/05/08 20:48	test	1198.73913143802	1015.43220757903
1797	2014/05/08 20:49	test	1198.715482192	1015.56834526104
1798	2014/05/08 20:50	test	1198.72337829403	1015.67327216
1799	2014/05/08 20:51	test	1198.74576782598	1015.82916146307
1800	2014/05/08 20:52	test	1198.71271545399	1015.72730375698
1801	2014/05/08 20:53	test	1198.71609384503	1015.88427748601
1802	2014/05/08 20:54	test	1198.70829919603	1015.85517965502
1803	2014/05/08 20:55	test	1198.738134999	1015.75912115199
1804	2014/05/08 20:56	test	1198.72228793299	1015.81031191605
1805	2014/05/08 20:57	test	1198.735060087	1015.86661875108
1806	2014/05/08 20:58	test	1198.74180578103	1015.85666649404
1807	2014/05/08 20:59	test	1198.73799793399	1015.857092386
1808	2014/05/08 21:00	test	1198.74403142201	1015.93278233008
1809	2014/05/08 21:01	test	1198.73147801199	1015.90739934309
1810	2014/05/08 21:02	test	1198.74062341603	1015.839617491
1811	2014/05/08 21:03	test	1198.717889619	1015.94372034608
1812	2014/05/08 21:04	test	1198.740995245	1015.94500620803
1813	2014/05/08 21:05	test	1198.74054982601	1015.90767267207
1814	2014/05/08 21:06	test	1198.73376705201	1015.82783277705
1815	2014/05/08 21:07	test	1198.72106730402	1015.87521015399
1816	2014/05/08 21:08	test	1198.73372746899	1015.82165198703
1817	2014/05/08 21:09	test	1198.72099177999	1015.65017468506
1818	2014/05/08 21:10	test	1198.72975554399	1015.56237236306
1819	2014/05/08 21:11	test	1198.74519091501	1015.60278569208
1820	2014/05/08 21:12	test	1198.74197954801	1015.72376977699
1821	2014/05/08 21:13	test	1198.73747888801	1015.74341797305
1822	2014/05/08 21:14	test	1198.73898838501	1015.58022430702
1823	2014/05/08 21:15	test	1198.71458766802	1015.63806190109
1824	2014/05/08 21:16	test	1198.74099343602	1015.88188880403
1825	2014/05/08 21:17	test	1198.74055072799	1015.92179849104
1826	2014/05/08 21:18	test	1198.73163570103	1015.72882840107
1827	2014/05/08 21:19	test	1198.74127986201	1015.87490484002
1828	2014/05/08 21:20	test	1198.73784338502	1016.15474944201
1829	2014/05/08 21:21	test	1198.71173306101	1016.47700108204
1830	2014/05/08 21:22	test	1198.74589720101	1016.58329056099
1831	2014/05/08 21:23	test	1198.70934684598	1016.62437703402
1832	2014/05/08 21:24	test	1198.71077681798	1016.62626706308
1833	2014/05/08 21:25	test	1198.74333421298	1016.96762151201
1834	2014/05/08 21:26	test	1198.71459631599	1017.27026277105
1835	2014/05/08 21:27	test	1198.71238551801	1017.47651925008
1836	2014/05/08 21:28	test	1198.73245276103	1017.52239512803
1837	2014/05/08 21:29	test	1198.74530644203	1017.37325828406
1838	2014/05/08 21:30	test	1198.74463180499	1017.29229709506
1839	2014/05/08 21:31	test	1198.70864655299	1017.23000706406
1840	2014/05/08 21:32	test	1198.713311998	1017.23180954601
1841	2014/05/08 21:33	test	1198.739685176	1017.40496310208
1842	2014/05/08 21:34	test	1198.71432183299	1017.43407262105
1843	2014/05/08 21:35	test	1198.711800021	1017.42191388702
1844	2014/05/08 21:36	test	1198.71819325601	1017.20140729402
1845	2014/05/08 21:37	test	1198.71316262399	1017.04980829102
1846	2014/05/08 21:38	test	1198.71382662101	1016.70780160406
1847	2014/05/08 21:39	test	1198.70738406898	1016.46408569708
1848	2014/05/08 21:40	test	1198.738818657	1016.24363768799
1849	2014/05/08 21:41	test	1198.71565909003	1016.30934923107
1850	2014/05/08 21:42	test	1198.73299988901	1016.05050768703
1851	2014/05/08 21:43	test	1198.71426475298	1016.01471026998
1852	2014/05/08 21:44	test	1198.707369351	1016.29627726704
1853	2014/05/08 21:45	test	1198.713193228	1016.50263819506
1854	2014/05/08 21:46	test	1198.72168808401	1016.561567439
1855	2014/05/08 21:47	test	1198.72728719603	1016.54274486704
1856	2014/05/08 21:48	test	1198.73782733199	1016.33059544209
1857	2014/05/08 21:49	test	1198.72318519402	1016.18804094801
1858	2014/05/08 21:50	test	1198.74569824	1015.985120547
1859	2014/05/08 21:51	test	1198.74562347203	1015.73602923506
1860	2014/05/08 21:52	test	1198.73953952099	1015.47142891004
1861	2014/05/08 21:53	test	1198.74131807103	1015.39600889105
1862	2014/05/08 21:54	test	1198.71848142298	1015.469629106
1863	2014/05/08 21:55	test	1198.72747690702	1015.59778577008
1864	2014/05/08 21:56	test	1198.74070193403	1015.54006410204
1865	2014/05/08 21:57	test	1198.729238411	1015.40074662608
1866	2014/05/08 21:58	test	1198.71290596301	1015.49306182202
1867	2014/05/08 21:59	test	1198.73367380799	1015.41630311206
1868	2014/05/08 22:00	test	1198.73588314198	1015.31752632407
1869	2014/05/08 22:01	test	1198.74140371603	1015.09788552404
1870	2014/05/08 22:02	test	1198.722224453	1014.92155557603
1871	2014/05/08 22:03	test	1198.71804939001	1014.73441538203
1872	2014/05/08 22:04	test	1198.72312694899	1014.61759265
1873	2014/05/08 22:05	test	1198.708781033	1014.61564285506
1874	2014/05/08 22:06	test	1198.71666000498	1014.54932451609
1875	2014/05/08 22:07	test	1198.70676628401	1014.54273156903
1876	2014/05/08 22:08	test	1198.71469855099	1014.62794108305
1877	2014/05/08 22:09	test	1198.74404399999	1014.87537957402
1878	2014/05/08 22:10	test	1198.70864817098	1015.10675358307
1879	2014/05/08 22:11	test	1198.74190408201	1015.04358472605
1880	2014/05/08 22:12	test	1198.731926092	1014.68997212499
1881	2014/05/08 22:13	test	1198.74248273403	1014.52965218108
1882	2014/05/08 22:14	test	1198.70723275299	1014.45266004
1883	2014/05/08 22:15	test	1198.73040237802	1014.16769947007
1884	2014/05/08 22:16	test	1198.71682201501	1013.76127388002
1885	2014/05/08 22:17	test	1198.74117538502	1013.51628477208
1886	2014/05/08 22:18	test	1198.71862745198	1013.52044304309
1887	2014/05/08 22:19	test	1198.70660632401	1013.41405264905
1888	2014/05/08 22:20	test	1198.71253299498	1013.10594710102
1889	2014/05/08 22:21	test	1198.728481011	1012.79556908703
1890	2014/05/08 22:22	test	1198.74357214203	1012.65810548805
1891	2014/05/08 22:23	test	1198.70556812803	1012.81636222603
1892	2014/05/08 22:24	test	1198.73007161403	1012.93746815808
1893	2014/05/08 22:25	test	1198.72491189599	1013.06018229702
1894	2014/05/08 22:26	test	1198.73433506303	1013.099175554
1895	2014/05/08 22:27	test	1198.72315856902	1013.10209671408
1896	2014/05/08 22:28	test	1198.73789010203	1013.08463016502
1897	2014/05/08 22:29	test	1198.73367118399	1012.98769953905
1898	2014/05/08 22:30	test	1198.71629985399	1013.06873527006
1899	2014/05/08 22:31	test	1198.72017099598	1012.913292796
1900	2014/05/08 22:32	test	1198.70654340799	1013.15167330101
1901	2014/05/08 22:33	test	1198.73054221802	1013.16948547401
1902	2014/05/08 22:34	test	1198.71812562703	1013.02168564708
1903	2014/05/08 22:35	test	1198.71194752498	1013.15680295206
1904	2014/05/08 22:36	test	1198.71431883302	1013.14983150107
1905	2014/05/08 22:37	test	1198.72624302999	1013.19358708407
1906	2014/05/08 22:38	test	1198.72860157001	1013.13436793408
1907	2014/05/08 22:39	test	1198.70977926499	1012.87303032004
1908	2014/05/08 22:40	test	1198.71600535599	1012.99881231005
1909	2014/05/08 22:41	test	1198.725097802	1013.19705905707
1910	2014/05/08 22:42	test	1198.73316001601	1013.28541502403
1911	2014/05/08 22:43	test	1198.72572568001	1013.499159005
1912	2014/05/08 22:44	test	1198.71751999599	1013.50606044906
1913	2014/05/08 22:45	test	1198.71105092199	1013.36464719905
1914	2014/05/08 22:46	test	1198.70776032301	1013.31175768608
1915	2014/05/08 22:47	test	1198.72308705898	1013.38664605701
1916	2014/05/08 22:48	test	1198.73681103799	1013.39517942909
1917	2014/05/08 22:49	test	1198.73708009499	1013.40593963803
1918	2014/05/08 22:50	test	1198.71371185401	1013.31519300607
1919	2014/05/08 22:51	test	1198.74518356501	1013.418604356
1920	2014/05/08 22:52	test	1198.74252397299	1013.37765997008
1921	2014/05/08 22:53	test	1198.72067035903	1013.13995413901
1922	2014/05/08 22:54	test	1198.72316198103	1012.95521184709
1923	2014/05/08 22:55	test	1198.72994935798	1012.8224320591
1924	2014/05/08 22:56	test	1198.73129861103	1012.76389675599
1925	2014/05/08 22:57	test	1198.732448678	1012.80606816604
1926	2014/05/08 22:58	test	1198.73298284999	1012.93115642108
1927	2014/05/08 22:59	test	1198.714123321	1013.28354082908
1928	2014/05/08 23:00	test	1198.716291597	1013.63318712206
1929	2014/05/08 23:01	test	1198.70881374402	1013.93521853304
1930	2014/05/08 23:02	test	1198.706026353	1014.00660390209
1931	2014/05/08 23:03	test	1198.71653551498	1013.95175004099
1932	2014/05/08 23:04	test	1198.72827320098	1013.90605742403
1933	2014/05/08 23:05	test	1198.72073558101	1013.77996650198
1934	2014/05/08 23:06	test	1198.70651863603	1013.57449060201
1935	2014/05/08 23:07	test	1198.72782331402	1013.53374386905
1936	2014/05/08 23:08	test	1198.738245051	1013.59269915102
1937	2014/05/08 23:09	test	1198.71153075498	1013.82311294798
1938	2014/05/08 23:10	test	1198.72796012298	1013.77215805906
1939	2014/05/08 23:11	test	1198.71642348601	1013.75646604609
1940	2014/05/08 23:12	test	1198.719445895	1013.72448573506
1941	2014/05/08 23:13	test	1198.72857346502	1013.63687044708
1942	2014/05/08 23:14	test	1198.72981342999	1013.727223158
1943	2014/05/08 23:15	test	1198.72774576198	1013.68409515906
1944	2014/05/08 23:16	test	1198.72573427402	1013.64823801699
1945	2014/05/08 23:17	test	1198.736199404	1013.67309266108
1946	2014/05/08 23:18	test	1198.71530060301	1013.68257955601
1947	2014/05/08 23:19	test	1198.741334363	1013.67226068105
1948	2014/05/08 23:20	test	1198.73471883003	1013.52602038905
1949	2014/05/08 23:21	test	1198.73558419	1013.35013726901
1950	2014/05/08 23:22	test	1198.73239813303	1013.29538825504
1951	2014/05/08 23:23	test	1198.71992693999	1013.40322418802
1952	2014/05/08 23:24	test	1198.74368887802	1013.62403499498
1953	2014/05/08 23:25	test	1198.71935591201	1013.56517243909
1954	2014/05/08 23:26	test	1198.71111019602	1013.844958712
1955	2014/05/08 23:27	test	1198.707808231	1013.697245733
1956	2014/05/08 23:28	test	1198.70682509599	1013.55217671301
1957	2014/05/08 23:29	test	1198.70576790802	1013.4065427481
1958	2014/05/08 23:30	test	1198.72267921403	1013.46581979701
1959	2014/05/08 23:31	test	1198.71717735101	1013.518391071
1960	2014/05/08 23:32	test	1198.73839648103	1013.54932803602
1961	2014/05/08 23:33	test	1198.74457796599	1013.60459638701
1962	2014/05/08 23:34	test	1198.73514693003	1013.35298688605
1963	2014/05/08 23:35	test	1198.71119419503	1013.28565146704
1964	2014/05/08 23:36	test	1198.74375840102	1013.333562118
1965	2014/05/08 23:37	test	1198.71482772601	1013.475596337
1966	2014/05/08 23:38	test	1198.71114423202	1013.528109167
1967	2014/05/08 23:39	test	1198.71632584301	1013.40227265609
1968	2014/05/08 23:40	test	1198.71907441702	1013.34714855801
1969	2014/05/08 23:41	test	1198.73175930401	1013.40961038903
1970	2014/05/08 23:42	test	1198.71385920403	1013.38160383608
1971	2014/05/08 23:43	test	1198.73072598502	1013.59972304909
1972	2014/05/08 23:44	test	1198.72655503202	1014.14316485508
1973	2014/05/08 23:45	test	1198.73246381799	1014.18227840099
1974	2014/05/08 23:46	test	1198.71229753003	1014.17209381307
1975	2014/05/08 23:47	test	1198.72771525598	1013.928014996
1976	2014/05/08 23:48	test	1198.71496104402	1013.51901610009
1977	2014/05/08 23:49	test	1198.71535461501	1013.31980851199
1978	2014/05/08 23:50	test	1198.73349538998	1013.28358384606
1979	2014/05/08 23:51	test	1198.73784120299	1013.10995255306
1980	2014/05/08 23:52	test	1198.73699560598	1012.83304744703
1981	2014/05/08 23:53	test	1198.72285742202	1012.58868273604
1982	2014/05/08 23:54	test	1198.70700819202	1012.25413824699
1983	2014/05/08 23:55	test	1198.71257059503	1012.22590918408
1984	2014/05/08 23:56	test	1198.71023317002	1012.55927095399
1985	2014/05/08 23:57	test	1198.71977166203	1012.69828335103
1986	2014/05/08 23:58	test	1198.73286439001	1012.89870121807
1987	2014/05/08 23:59	test	1198.72583131201	1013.08438043599
1988	2014/05/09 00:00	test	1198.71322881599	1013.18008914299
1989	2014/05/09 00:01	test	1198.70590406598	1013.24341551808
1990	2014/05/09 00:02	test	1198.711234149	1013.54013530898
1991	2014/05/09 00:03	test	1198.738741646	1013.75548157899
1992	2014/05/09 00:04	test	1198.738677605	1013.46206875308
1993	2014/05/09 00:05	test	1198.71161997499	1013.22353003104
1994	2014/05/09 00:06	test	1198.73148714803	1013.05122416699
1995	2014/05/09 00:07	test	1198.732411751	1012.96161490807
1996	2014/05/09 00:08	test	1198.72694130498	1013.02460529702
1997	2014/05/09 00:09	test	1198.73867727903	1013.07196670701
1998	2014/05/09 00:10	test	1198.74115174799	1013.31768494204
1999	2014/05/09 00:11	test	1198.71504501603	1013.78542373702
[truncated: 8,001 more rows]
